# Supplementary material for: Proteomics Analysis Identified ASNS as a Novel Biomarker for Predicting Recurrence of Skull Base Chordoma
Source: Front Oncol. 2021 Sep 1;11:698497. doi: 10.3389/fonc.2021.698497 (PMC8440958; doi:10.3389/fonc.2021.698497)
Supplement: Supplementary file 2 [file DataSheet_2.xlsx]

## Sheet: Diff distribution
Compared sample name	Up-regulated	Down-regulated
A/B	146	112
A = Rapid-recurrence group
B = Slow-recurrence group

## Sheet: AvsB
Protein accession	Protein description	A/B Ratio	Regulated Type	A/B P value	Gene name	MW [kDa]	A.A1853	A.A1999	A.A1652	A.A1746	A.A1640	A.A1642	A.A2227	A.A2048	A.A2362	B.B1804	B.B1675	B.B1775	B.B1732	B.B1300	B.B1601	B.B802	B.B1822	Subcellular localization	Biological Process	Cellular Component	Molecular Function	KEGG KO No.	KEGG Gene	KEGG pathway	IPR ID	Domain description
O95741	Copine-6 OS=Homo sapiens OX=9606 GN=CPNE6 PE=1 SV=3	0.172	Down	0.038696	CPNE6	61.99						0.66	0.437	0.294	0.402					6.957	1.803	0.887	0.792	nucleus	GO:0044700 single organism signaling; GO:0045666 positive regulation of neuron differentiation; GO:0046486 glycerolipid metabolic process; GO:0048869 cellular developmental process; GO:0008654 phospholipid biosynthetic process; GO:0022008 neurogenesis; GO:0044699 single-organism process; GO:0044255 cellular lipid metabolic process; GO:0009058 biosynthetic process; GO:0044237 cellular metabolic pr…	GO:0016020 membrane; GO:0030425 dendrite; GO:0044421 extracellular region part; GO:0045334 clathrin-coated endocytic vesicle; GO:0031410 cytoplasmic vesicle; GO:0071944 cell periphery; GO:0005737 cytoplasm; GO:0031982 vesicle; GO:0043025 neuronal cell body; GO:0044424 intracellular part; GO:0005623 cell; GO:0070062 extracellular exosome; GO:0030136 clathrin-coated vesicle; GO:0005622 intracellula…	GO:0072341 modified amino acid binding; GO:0005488 binding; GO:0005543 phospholipid binding; GO:0043167 ion binding; GO:0008289 lipid binding; GO:0043169 cation binding; GO:0046872 metal ion binding; GO:0005515 protein binding; GO:0043168 anion binding; GO:0005509 calcium ion binding; GO:0001786 phosphatidylserine binding; GO:0005215 transporter activity;				IPR010734; IPR000008; IPR002035;	Copine; C2 domain; von Willebrand factor, type A;
Q96EY1	DnaJ homolog subfamily A member 3, mitochondrial OS=Homo sapiens OX=9606 GN=DNAJA3 PE=1 SV=2	1.235	Up	0.0023965	DNAJA3	52.488	0.943	1.057	1.176	1.268	1.22	0.842	1.087	1.191	1.041	0.796	0.877	0.873	0.902	0.906	0.765	1.063	0.889	mitochondria	GO:0044700 single organism signaling; GO:0002694 regulation of leukocyte activation; GO:0010941 regulation of cell death; GO:0031347 regulation of defense response; GO:0044237 cellular metabolic process; GO:0032088 negative regulation of NF-kappaB transcription factor activity; GO:0042110 T cell activation; GO:0010466 negative regulation of peptidase activity; GO:0008152 metabolic process; GO:003…	GO:0016020 membrane; GO:0019898 extrinsic component of membrane; GO:0071944 cell periphery; GO:0030054 cell junction; GO:0005737 cytoplasm; GO:0044424 intracellular part; GO:0005623 cell; GO:0044422 organelle part; GO:0043228 non-membrane-bounded organelle; GO:0031974 membrane-enclosed lumen; GO:0098590 plasma membrane region; GO:0070013 intracellular organelle lumen; GO:0044425 membrane part; GO…	GO:1901265 nucleoside phosphate binding; GO:0005102 receptor binding; GO:0060589 nucleoside-triphosphatase regulator activity; GO:0019901 protein kinase binding; GO:0030695 GTPase regulator activity; GO:0005515 protein binding; GO:0098772 molecular function regulator; GO:0030544 Hsp70 protein binding; GO:1901363 heterocyclic compound binding; GO:0097159 organic cyclic compound binding; GO:0032553…	K09504	DNAJA3; DnaJ homolog subfamily A member 3	hsa05203 Viral carcinogenesis	IPR008971; IPR002939; IPR001623; IPR001305;	HSP40/DnaJ peptide-binding; Chaperone DnaJ, C-terminal; DnaJ domain; Heat shock protein DnaJ, cysteine-rich domain;
P27986	Phosphatidylinositol 3-kinase regulatory subunit alpha OS=Homo sapiens OX=9606 GN=PIK3R1 PE=1 SV=2	0.822	Down	0.0085181	PIK3R1	83.597	0.878	1.07	0.794	0.878	0.9	0.802	0.776	0.698	1.011	1.009	0.862	1.176	1.057	1.344	1.04	0.98	0.975	nucleus	GO:0044700 single organism signaling; GO:0002694 regulation of leukocyte activation; GO:0010941 regulation of cell death; GO:0032680 regulation of tumor necrosis factor production; GO:0042593 glucose homeostasis; GO:0009891 positive regulation of biosynthetic process; GO:0044255 cellular lipid metabolic process; GO:1905897 regulation of response to endoplasmic reticulum stress; GO:0044237 cellula…	GO:0016020 membrane; GO:0005783 endoplasmic reticulum; GO:0042175 nuclear outer membrane-endoplasmic reticulum membrane network; GO:0061695 transferase complex, transferring phosphorus-containing groups; GO:0097038 perinuclear endoplasmic reticulum; GO:0019898 extrinsic component of membrane; GO:0030054 cell junction; GO:0071944 cell periphery; GO:0005801 cis-Golgi network; GO:0005737 cytoplasm; …	GO:0005167 neurotrophin TRK receptor binding; GO:0036312 phosphatidylinositol 3-kinase regulatory subunit binding; GO:0005068 transmembrane receptor protein tyrosine kinase adaptor activity; GO:1990782 protein tyrosine kinase binding; GO:0016773 phosphotransferase activity, alcohol group as acceptor; GO:0019903 protein phosphatase binding; GO:0005102 receptor binding; GO:0042562 hormone binding; …	K02649	PIK3R1_2_3; phosphoinositide-3-kinase regulatory subunit alpha/beta/delta	hsa01521 EGFR tyrosine kinase inhibitor resistance; hsa01522 Endocrine resistance; hsa01524 Platinum drug resistance; hsa04012 ErbB signaling pathway; hsa04014 Ras signaling pathway; hsa04015 Rap1 signaling pathway; hsa04024 cAMP signaling pathway; hsa04062 Chemokine signaling pathway; hsa04066 HIF-1 signaling pathway; hsa04068 FoxO signaling pathway; hsa04070 Phosphatidylinositol signaling syste…	IPR000980; IPR001452; IPR032498; IPR008936; IPR000198;	SH2 domain; SH3 domain; PI3K p85 subunit, inter-SH2 domain; Rho GTPase activation protein; Rho GTPase-activating protein domain;
O43865	S-adenosylhomocysteine hydrolase-like protein 1 OS=Homo sapiens OX=9606 GN=AHCYL1 PE=1 SV=2	0.625	Down	0.033684	AHCYL1	58.951						0.614	0.872	0.765	0.501					1.085	0.78	1.397	1.142	cytoplasm	GO:0044700 single organism signaling; GO:0009116 nucleoside metabolic process; GO:1904385 cellular response to angiotensin; GO:0051169 nuclear transport; GO:0044237 cellular metabolic process; GO:0015031 protein transport; GO:0042044 fluid transport; GO:0008152 metabolic process; GO:0046130 purine ribonucleoside catabolic process; GO:0032879 regulation of localization; GO:0031440 regulation of mR…	GO:0016020 membrane; GO:0042175 nuclear outer membrane-endoplasmic reticulum membrane network; GO:0044421 extracellular region part; GO:0005783 endoplasmic reticulum; GO:0016324 apical plasma membrane; GO:0071944 cell periphery; GO:0031982 vesicle; GO:0005737 cytoplasm; GO:0044424 intracellular part; GO:0005623 cell; GO:0044422 organelle part; GO:0070062 extracellular exosome; GO:0098590 plasma m…	GO:0003723 RNA binding; GO:0016801 hydrolase activity, acting on ether bonds; GO:1901265 nucleoside phosphate binding; GO:0016787 hydrolase activity; GO:0005515 protein binding; GO:0000166 nucleotide binding; GO:0048037 cofactor binding; GO:1901363 heterocyclic compound binding; GO:0097159 organic cyclic compound binding; GO:0004013 adenosylhomocysteinase activity; GO:0042802 identical protein bi…	K01251	E3.3.1.1, ahcY; adenosylhomocysteinase [EC:3.3.1.1]	hsa00270 Cysteine and methionine metabolism; hsa01100 Metabolic pathways	IPR016040; IPR015878;	NAD(P)-binding domain; S-adenosyl-L-homocysteine hydrolase, NAD binding domain;
Q5RI15	Cytochrome c oxidase assembly protein COX20, mitochondrial OS=Homo sapiens OX=9606 GN=COX20 PE=1 SV=2	1.675	Up	0.040438	COX20	13.291	1.126	1.069	1.465	3.415	1.54	0.651	0.754	1.462	0.975	0.795	0.901	0.557	0.807	0.973	0.674	0.887	1.018	cytoplasm	GO:0044085 cellular component biogenesis; GO:0016043 cellular component organization; GO:0034622 cellular macromolecular complex assembly; GO:0071822 protein complex subunit organization; GO:0017004 cytochrome complex assembly; GO:0008535 respiratory chain complex IV assembly; GO:0055114 oxidation-reduction process; GO:0044763 single-organism cellular process; GO:0044699 single-organism process; …	GO:0043229 intracellular organelle; GO:0016020 membrane; GO:0044429 mitochondrial part; GO:0031090 organelle membrane; GO:0005737 cytoplasm; GO:0044446 intracellular organelle part; GO:0031967 organelle envelope; GO:0031224 intrinsic component of membrane; GO:0044424 intracellular part; GO:0005623 cell; GO:0016021 integral component of membrane; GO:0044422 organelle part; GO:0005739 mitochondrion…		K18184	COX20; cytochrome c oxidase assembly protein subunit 20	hsa04714 Thermogenesis
Q9NWB7	Intraflagellar transport protein 57 homolog OS=Homo sapiens OX=9606 GN=IFT57 PE=1 SV=1	0.336	Down	0.015804	IFT57	49.108						0.542	0.599	0.521	0.357					1.278	0.857	2.898	0.978	cytoplasm	GO:0044700 single organism signaling; GO:0098840 protein transport along microtubule; GO:0044085 cellular component biogenesis; GO:0010941 regulation of cell death; GO:0032270 positive regulation of cellular protein metabolic process; GO:0007166 cell surface receptor signaling pathway; GO:0035148 tube formation; GO:0043009 chordate embryonic development; GO:0097659 nucleic acid-templated transcri…	GO:0030425 dendrite; GO:0035869 ciliary transition zone; GO:0005737 cytoplasm; GO:0097730 non-motile cilium; GO:0032991 macromolecular complex; GO:0044424 intracellular part; GO:0030990 intraciliary transport particle; GO:0005623 cell; GO:0097731 9+0 non-motile cilium; GO:0044422 organelle part; GO:0043228 non-membrane-bounded organelle; GO:0005856 cytoskeleton; GO:0005815 microtubule organizing …	GO:0097159 organic cyclic compound binding; GO:1901363 heterocyclic compound binding; GO:0003677 DNA binding; GO:0005515 protein binding; GO:0005488 binding; GO:0003676 nucleic acid binding;	K04638	IFT57, HIPPI, ESRRBL1; intraflagellar transport protein 57	hsa05016 Huntington disease
P02765	Alpha-2-HS-glycoprotein OS=Homo sapiens OX=9606 GN=AHSG PE=1 SV=2	0.668	Down	0.030484	AHSG	39.34	0.658	1.111	0.858	0.903	1.614	1.16	0.86	0.399	1.043	0.904	1.2	2.321	1.381	1.062	2.029	1.134	1.428	extracellular	GO:0060627 regulation of vesicle-mediated transport; GO:0051093 negative regulation of developmental process; GO:0045321 leukocyte activation; GO:0009968 negative regulation of signal transduction; GO:0023051 regulation of signaling; GO:0044699 single-organism process; GO:0051241 negative regulation of multicellular organismal process; GO:0030500 regulation of bone mineralization; GO:0031347 regu…	GO:0034774 secretory granule lumen; GO:0005615 extracellular space; GO:0044421 extracellular region part; GO:0031410 cytoplasmic vesicle; GO:0031982 vesicle; GO:0005737 cytoplasm; GO:0044433 cytoplasmic vesicle part; GO:0044424 intracellular part; GO:0005623 cell; GO:0044422 organelle part; GO:0070062 extracellular exosome; GO:0031974 membrane-enclosed lumen; GO:0031983 vesicle lumen; GO:0070013 …	GO:0030234 enzyme regulator activity; GO:0019210 kinase inhibitor activity; GO:0030414 peptidase inhibitor activity; GO:0061134 peptidase regulator activity; GO:0061135 endopeptidase regulator activity; GO:0019207 kinase regulator activity; GO:0004857 enzyme inhibitor activity; GO:0098772 molecular function regulator; GO:0004866 endopeptidase inhibitor activity; GO:0004869 cysteine-type endopepti…	K23409			IPR000010; IPR025760;	Cystatin domain; Fetuin-A-type cystatin domain;
O43852	Calumenin OS=Homo sapiens OX=9606 GN=CALU PE=1 SV=2	1.393	Up	0.047584	CALU	37.106	1.193	0.759	1.091	0.934	1.524	0.968	2.055	1.051	0.708	1.088	1.086	0.592	0.839	0.88	0.739	0.612	0.725	extracellular		GO:0016020 membrane; GO:0042175 nuclear outer membrane-endoplasmic reticulum membrane network; GO:0005783 endoplasmic reticulum; GO:0031410 cytoplasmic vesicle; GO:0031982 vesicle; GO:0005737 cytoplasm; GO:0044424 intracellular part; GO:0033018 sarcoplasmic reticulum lumen; GO:0016528 sarcoplasm; GO:0005623 cell; GO:0044422 organelle part; GO:0048770 pigment granule; GO:0031974 membrane-enclosed …	GO:0046872 metal ion binding; GO:0043169 cation binding; GO:0005515 protein binding; GO:0005509 calcium ion binding; GO:0005488 binding; GO:0043167 ion binding;				IPR002048; IPR011992;	EF-hand domain; EF-hand domain pair;
P55268	Laminin subunit beta-2 OS=Homo sapiens OX=9606 GN=LAMB2 PE=1 SV=2	0.727	Down	0.025981	LAMB2	195.98	0.79	1.026	0.807	0.947	0.741	0.958	1.161	0.788	0.517	1.083	1.534	0.797	1.312	0.967	0.876	1.8	1.092	extracellular	GO:0007528 neuromuscular junction development; GO:0007601 visual perception; GO:0048666 neuron development; GO:0048869 cellular developmental process; GO:0014037 Schwann cell differentiation; GO:0032989 cellular component morphogenesis; GO:0022008 neurogenesis; GO:0044699 single-organism process; GO:0014044 Schwann cell development; GO:0050877 neurological system process; GO:0009611 response to w…	GO:0043260 laminin-11 complex; GO:0005615 extracellular space; GO:0044421 extracellular region part; GO:0031982 vesicle; GO:0032991 macromolecular complex; GO:0044420 extracellular matrix component; GO:0005576 extracellular region; GO:0043083 synaptic cleft; GO:0045202 synapse; GO:0043256 laminin complex; GO:0005604 basement membrane; GO:0070062 extracellular exosome; GO:0043226 organelle; GO:000…	GO:0050839 cell adhesion molecule binding; GO:0005102 receptor binding; GO:0005488 binding; GO:0044877 macromolecular complex binding; GO:0005515 protein binding; GO:0005178 integrin binding; GO:0005198 structural molecule activity; GO:0032403 protein complex binding;	K06243	LAMB2; laminin, beta 2	hsa04151 PI3K-Akt signaling pathway; hsa04510 Focal adhesion; hsa04512 ECM-receptor interaction; hsa05145 Toxoplasmosis; hsa05146 Amoebiasis; hsa05165 Human papillomavirus infection; hsa05200 Pathways in cancer; hsa05222 Small cell lung cancer	IPR013015; IPR002049; IPR008211; IPR000742;	Laminin IV type B; Laminin EGF domain; Laminin, N-terminal; EGF-like domain;
Q9P0I2	ER membrane protein complex subunit 3 OS=Homo sapiens OX=9606 GN=EMC3 PE=1 SV=3	1.227	Up	0.03638	EMC3	29.952	1.089	0.851	1.262	1.357	1.157	0.929	1.313	1.584	0.982	0.952	1.146	0.944	0.777	1.166	0.891	0.837	0.913	endoplasmic reticulum	GO:0006457 protein folding; GO:0034975 protein folding in endoplasmic reticulum; GO:0009987 cellular process;	GO:0043229 intracellular organelle; GO:0016020 membrane; GO:0005783 endoplasmic reticulum; GO:0042175 nuclear outer membrane-endoplasmic reticulum membrane network; GO:0098796 membrane protein complex; GO:0005737 cytoplasm; GO:0044446 intracellular organelle part; GO:0012505 endomembrane system; GO:0032991 macromolecular complex; GO:0031224 intrinsic component of membrane; GO:0044424 intracellula…		K23564
Q9UNF1	Melanoma-associated antigen D2 OS=Homo sapiens OX=9606 GN=MAGED2 PE=1 SV=2	1.358	Up	0.0161383	MAGED2	64.953	1.383	0.908	0.927	0.978	1.039	0.857	1.188	1.426	0.749	0.941	0.892	0.682	0.888	0.969	0.457	0.635	0.727	nucleus	GO:0000003 reproduction; GO:0070293 renal absorption; GO:0022414 reproductive process; GO:0030001 metal ion transport; GO:0002576 platelet degranulation; GO:0044699 single-organism process; GO:0051234 establishment of localization; GO:0007565 female pregnancy; GO:1902578 single-organism localization; GO:0006812 cation transport; GO:0003096 renal sodium ion transport; GO:0044706 multi-multicellula…	GO:0034774 secretory granule lumen; GO:0016020 membrane; GO:0031410 cytoplasmic vesicle; GO:0031982 vesicle; GO:0005737 cytoplasm; GO:0044433 cytoplasmic vesicle part; GO:0044424 intracellular part; GO:0005623 cell; GO:0044422 organelle part; GO:0043228 non-membrane-bounded organelle; GO:0031974 membrane-enclosed lumen; GO:0031983 vesicle lumen; GO:0070013 intracellular organelle lumen; GO:000562…	GO:0005515 protein binding; GO:0005488 binding;				IPR002190;	MAGE homology domain;
Q96AC1	Fermitin family homolog 2 OS=Homo sapiens OX=9606 GN=FERMT2 PE=1 SV=1	0.802	Down	0.007501	FERMT2	77.86	1.237	1.028	0.903	0.774	0.984	0.973	0.795	0.974	0.644	1.134	1.351	1.034	1.093	1.286	1.027	1.198	1.089	nucleus	GO:0044700 single organism signaling; GO:0044085 cellular component biogenesis; GO:0065008 regulation of biological quality; GO:0007166 cell surface receptor signaling pathway; GO:0048869 cellular developmental process; GO:0045216 cell-cell junction organization; GO:0071560 cellular response to transforming growth factor beta stimulus; GO:0032989 cellular component morphogenesis; GO:0044699 singl…	GO:0016020 membrane; GO:0019898 extrinsic component of membrane; GO:0005737 cytoplasm; GO:0099568 cytoplasmic region; GO:0032991 macromolecular complex; GO:0099080 supramolecular complex; GO:0005623 cell; GO:0031674 I band; GO:0009898 cytoplasmic side of plasma membrane; GO:0044422 organelle part; GO:0043228 non-membrane-bounded organelle; GO:0005654 nucleoplasm; GO:0098590 plasma membrane region…	GO:1901981 phosphatidylinositol phosphate binding; GO:0005488 binding; GO:0005543 phospholipid binding; GO:0035091 phosphatidylinositol binding; GO:0043167 ion binding; GO:0008289 lipid binding; GO:0005547 phosphatidylinositol-3,4,5-trisphosphate binding; GO:0043168 anion binding; GO:0005515 protein binding;	K17083	FERMT2, KIND2; kindlin 2		IPR019749; IPR019748; IPR011993; IPR001849; IPR014352;	Band 4.1 domain; FERM central domain; PH domain-like; Pleckstrin homology domain; FERM/acyl-CoA-binding protein, 3-helical bundle;
Q86X76	Deaminated glutathione amidase OS=Homo sapiens OX=9606 GN=NIT1 PE=1 SV=2	1.261	Up	0.044359	NIT1	35.896	1.093	0.866	1.534	1.38	0.969	0.793	0.904	1.448	1.06	0.784	0.783	0.868	0.947	1.241	0.794	0.841	0.824	mitochondria	GO:0006807 nitrogen compound metabolic process; GO:0008152 metabolic process;	GO:0043229 intracellular organelle; GO:0044421 extracellular region part; GO:0005737 cytoplasm; GO:0031982 vesicle; GO:0044424 intracellular part; GO:0005623 cell; GO:0005576 extracellular region; GO:0005739 mitochondrion; GO:0043226 organelle; GO:0070062 extracellular exosome; GO:0043231 intracellular membrane-bounded organelle; GO:0005634 nucleus; GO:0005622 intracellular; GO:0044464 cell part;…	GO:0016815 hydrolase activity, acting on carbon-nitrogen (but not peptide) bonds, in nitriles; GO:0016787 hydrolase activity; GO:0003824 catalytic activity; GO:0000257 nitrilase activity; GO:0016810 hydrolase activity, acting on carbon-nitrogen (but not peptide) bonds;	K11206			IPR003010;	Carbon-nitrogen hydrolase;
Q04837	Single-stranded DNA-binding protein, mitochondrial OS=Homo sapiens OX=9606 GN=SSBP1 PE=1 SV=1	1.404	Up	0.0102614	SSBP1	17.259	0.991	0.966	1.315	1.481	1.311	0.813	1.776	1.272	0.922	0.917	1.151	0.652	0.793	0.881	0.689	1.04	0.746	nucleus	GO:0016043 cellular component organization; GO:0006260 DNA replication; GO:0006725 cellular aromatic compound metabolic process; GO:0006259 DNA metabolic process; GO:0048869 cellular developmental process; GO:0032989 cellular component morphogenesis; GO:0044699 single-organism process; GO:0009058 biosynthetic process; GO:0070584 mitochondrion morphogenesis; GO:0044237 cellular metabolic process; …	GO:0005759 mitochondrial matrix; GO:0043229 intracellular organelle; GO:0044421 extracellular region part; GO:0042645 mitochondrial nucleoid; GO:0044429 mitochondrial part; GO:0043232 intracellular non-membrane-bounded organelle; GO:0005737 cytoplasm; GO:0044446 intracellular organelle part; GO:0031982 vesicle; GO:0044424 intracellular part; GO:0005623 cell; GO:0005576 extracellular region; GO:00…	GO:0097159 organic cyclic compound binding; GO:1901363 heterocyclic compound binding; GO:0003677 DNA binding; GO:0003723 RNA binding; GO:0005488 binding; GO:0003676 nucleic acid binding; GO:0003697 single-stranded DNA binding; GO:0005515 protein binding; GO:0003682 chromatin binding;	K03111	ssb; single-strand DNA-binding protein	hsa03030 DNA replication; hsa03430 Mismatch repair; hsa03440 Homologous recombination	IPR012340;	Nucleic acid-binding, OB-fold;
Q9NYU2	UDP-glucose:glycoprotein glucosyltransferase 1 OS=Homo sapiens OX=9606 GN=UGGT1 PE=1 SV=3	1.274	Up	0.0046583	UGGT1	177.19	1.038	0.904	1.488	1.294	1.26	1.102	1.067	1.398	0.914	0.934	0.96	0.898	0.757	0.854	0.983	0.959	0.956	plasma membrane	GO:0036508 protein alpha-1,2-demannosylation; GO:0043413 macromolecule glycosylation; GO:1904380 endoplasmic reticulum mannose trimming; GO:0006725 cellular aromatic compound metabolic process; GO:0006517 protein deglycosylation; GO:0044267 cellular protein metabolic process; GO:0044699 single-organism process; GO:0009058 biosynthetic process; GO:0044237 cellular metabolic process; GO:0071704 org…	GO:0005788 endoplasmic reticulum lumen; GO:0043229 intracellular organelle; GO:0005783 endoplasmic reticulum; GO:0044421 extracellular region part; GO:0005737 cytoplasm; GO:0044446 intracellular organelle part; GO:0031982 vesicle; GO:0012505 endomembrane system; GO:0044424 intracellular part; GO:0005623 cell; GO:0005576 extracellular region; GO:0044422 organelle part; GO:0031974 membrane-enclosed…	GO:0016758 transferase activity, transferring hexosyl groups; GO:0003824 catalytic activity; GO:0005488 binding; GO:0003980 UDP-glucose:glycoprotein glucosyltransferase activity; GO:0035251 UDP-glucosyltransferase activity; GO:0008194 UDP-glycosyltransferase activity; GO:0046527 glucosyltransferase activity; GO:0005515 protein binding; GO:0016757 transferase activity, transferring glycosyl groups…	K11718	HUGT; UDP-glucose:glycoprotein glucosyltransferase [EC:2.4.1.-]	hsa04141 Protein processing in endoplasmic reticulum	IPR029044;	Nucleotide-diphospho-sugar transferases;
Q9UNL2	Translocon-associated protein subunit gamma OS=Homo sapiens OX=9606 GN=SSR3 PE=1 SV=1	1.391	Up	0.0196031	SSR3	21.08	1.502	0.8	1.439	1.113	1.346	1.109	1.091	1.687	0.851	0.792	1.285	0.496	0.79	0.817	1.014	0.827	0.967	plasma membrane	GO:0046907 intracellular transport; GO:0072599 establishment of protein localization to endoplasmic reticulum; GO:0072594 establishment of protein localization to organelle; GO:0072657 protein localization to membrane; GO:0045047 protein targeting to ER; GO:0071702 organic substance transport; GO:0006613 cotranslational protein targeting to membrane; GO:0015031 protein transport; GO:0051641 cellu…	GO:0043229 intracellular organelle; GO:0016020 membrane; GO:0042175 nuclear outer membrane-endoplasmic reticulum membrane network; GO:0005783 endoplasmic reticulum; GO:0044446 intracellular organelle part; GO:0005737 cytoplasm; GO:0031224 intrinsic component of membrane; GO:0012505 endomembrane system; GO:0044424 intracellular part; GO:0005623 cell; GO:0016021 integral component of membrane; GO:0…		K13251	SSR3; translocon-associated protein subunit gamma	hsa04141 Protein processing in endoplasmic reticulum
Q86SQ0	Pleckstrin homology-like domain family B member 2 OS=Homo sapiens OX=9606 GN=PHLDB2 PE=1 SV=2	0.711	Down	0.020979	PHLDB2	142.16						1.024	0.774	1.112	0.913					1.627	1.369	1.244	1.136	nucleus	GO:0051093 negative regulation of developmental process; GO:1905331 negative regulation of morphogenesis of an epithelium; GO:0010717 regulation of epithelial to mesenchymal transition; GO:1903391 regulation of adherens junction organization; GO:0051129 negative regulation of cellular component organization; GO:0090109 regulation of cell-substrate junction assembly; GO:1904261 positive regulation…	GO:0043229 intracellular organelle; GO:0016020 membrane; GO:0031252 cell leading edge; GO:0005938 cell cortex; GO:0043232 intracellular non-membrane-bounded organelle; GO:0071944 cell periphery; GO:0045180 basal cortex; GO:0005737 cytoplasm; GO:0099568 cytoplasmic region; GO:0044424 intracellular part; GO:0005829 cytosol; GO:0005623 cell; GO:0005886 plasma membrane; GO:0043228 non-membrane-bounde…	GO:0050839 cell adhesion molecule binding; GO:0005515 protein binding; GO:0005488 binding; GO:0045296 cadherin binding;	K23794			IPR011993; IPR001849;	PH domain-like; Pleckstrin homology domain;
Q13442	28 kDa heat- and acid-stable phosphoprotein OS=Homo sapiens OX=9606 GN=PDAP1 PE=1 SV=1	1.736	Up	0.0157194	PDAP1	20.63	0.78	0.893	1.223	0.849	1.017	0.815	2.917	1.293	0.879	0.761	0.38	0.53	1.012	0.806	0.949	0.566	0.458	nucleus	GO:0050794 regulation of cellular process; GO:0044700 single organism signaling; GO:0045321 leukocyte activation; GO:0002283 neutrophil activation involved in immune response; GO:0002252 immune effector process; GO:0044699 single-organism process; GO:0050896 response to stimulus; GO:0051234 establishment of localization; GO:0007165 signal transduction; GO:0002275 myeloid cell activation involved …	GO:0043229 intracellular organelle; GO:0097708 intracellular vesicle; GO:0031410 cytoplasmic vesicle; GO:0005737 cytoplasm; GO:0044446 intracellular organelle part; GO:0031982 vesicle; GO:0044433 cytoplasmic vesicle part; GO:0012505 endomembrane system; GO:0044424 intracellular part; GO:0005623 cell; GO:0005576 extracellular region; GO:1904813 ficolin-1-rich granule lumen; GO:0044422 organelle pa…	GO:0097159 organic cyclic compound binding; GO:1901363 heterocyclic compound binding; GO:0003723 RNA binding; GO:0005488 binding; GO:0003676 nucleic acid binding;				IPR019380;	Casein kinase substrate, phosphoprotein PP28;
O43301	Heat shock 70 kDa protein 12A OS=Homo sapiens OX=9606 GN=HSPA12A PE=1 SV=2	0.537	Down	0.040195	HSPA12A	74.977	0.558	1.047	0.577	0.453	0.444	1.179	0.63	0.564	0.711	0.978	0.858	0.763	0.843	3.929	0.649	1.145	1.046	cytoplasm		GO:0070062 extracellular exosome; GO:0043226 organelle; GO:0044421 extracellular region part; GO:0031982 vesicle; GO:1903561 extracellular vesicle; GO:0043227 membrane-bounded organelle; GO:0005576 extracellular region; GO:0043230 extracellular organelle;	GO:0005524 ATP binding; GO:1901265 nucleoside phosphate binding; GO:0001882 nucleoside binding; GO:0043167 ion binding; GO:0000166 nucleotide binding; GO:0097159 organic cyclic compound binding; GO:1901363 heterocyclic compound binding; GO:0032549 ribonucleoside binding; GO:0097367 carbohydrate derivative binding; GO:0032553 ribonucleotide binding; GO:0005488 binding; GO:0032550 purine ribonucleo…
O14786	Neuropilin-1 OS=Homo sapiens OX=9606 GN=NRP1 PE=1 SV=3	0.754	Down	0.046838	NRP1	103.13	1.264	1.108	0.966	0.972	0.943					1.559	1.625	1.375	1.013					endoplasmic reticulum	GO:0044700 single organism signaling; GO:0060839 endothelial cell fate commitment; GO:0010941 regulation of cell death; GO:0090130 tissue migration; GO:0048008 platelet-derived growth factor receptor signaling pathway; GO:0048732 gland development; GO:0035282 segmentation; GO:0043523 regulation of neuron apoptotic process; GO:0010594 regulation of endothelial cell migration; GO:0048754 branching …	GO:0016020 membrane; GO:0005615 extracellular space; GO:0044421 extracellular region part; GO:0031410 cytoplasmic vesicle; GO:0071944 cell periphery; GO:0030054 cell junction; GO:0005737 cytoplasm; GO:0031982 vesicle; GO:0043025 neuronal cell body; GO:0031224 intrinsic component of membrane; GO:0032991 macromolecular complex; GO:0099512 supramolecular fiber; GO:0030426 growth cone; GO:0044424 int…	GO:0016773 phosphotransferase activity, alcohol group as acceptor; GO:0019838 growth factor binding; GO:0015026 coreceptor activity; GO:0017154 semaphorin receptor activity; GO:0004713 protein tyrosine kinase activity; GO:0005515 protein binding; GO:0004672 protein kinase activity; GO:0004888 transmembrane signaling receptor activity; GO:0008201 heparin binding; GO:0004871 signal transducer activ…	K06724	NRP1, CD304; neuropilin 1	hsa04360 Axon guidance; hsa05166 Human T-cell leukemia virus 1 infection	IPR000421; IPR000859; IPR000998; IPR022579; IPR013320; IPR008979;	Coagulation factor 5/8 C-terminal domain; CUB domain; MAM domain; Neuropilin, C-terminal; Concanavalin A-like lectin/glucanase domain; Galactose-binding domain-like;
Q99848	Probable rRNA-processing protein EBP2 OS=Homo sapiens OX=9606 GN=EBNA1BP2 PE=1 SV=2	1.55	Up	0.0093198	EBNA1BP2	34.852	1.321	0.877	1.296	1.122	0.919	1.033	2.29	2.027	1.476	0.947	0.961	0.824	1.042	0.638	1.14	0.677	0.859	nucleus	GO:0016072 rRNA metabolic process; GO:0006396 RNA processing; GO:0034470 ncRNA processing; GO:0044085 cellular component biogenesis; GO:0022613 ribonucleoprotein complex biogenesis; GO:0006725 cellular aromatic compound metabolic process; GO:0006807 nitrogen compound metabolic process; GO:0042254 ribosome biogenesis; GO:1901360 organic cyclic compound metabolic process; GO:0044238 primary metabol…	GO:0043229 intracellular organelle; GO:0043232 intracellular non-membrane-bounded organelle; GO:0044446 intracellular organelle part; GO:0031981 nuclear lumen; GO:0032991 macromolecular complex; GO:0044424 intracellular part; GO:0005730 nucleolus; GO:0005623 cell; GO:0044422 organelle part; GO:0043228 non-membrane-bounded organelle; GO:0030684 preribosome; GO:0031974 membrane-enclosed lumen; GO:0…	GO:0097159 organic cyclic compound binding; GO:1901363 heterocyclic compound binding; GO:0003723 RNA binding; GO:0005488 binding; GO:0003676 nucleic acid binding;	K14823	EBP2, EBNA1BP2; rRNA-processing protein EBP2
Q16643	Drebrin OS=Homo sapiens OX=9606 GN=DBN1 PE=1 SV=4	1.434	Up	0.042416	DBN1	71.428	1.148	1.36	1.085	1.791	0.851	0.664	1.558	0.878	0.69	1.067	0.786	0.684	1.178	0.701	0.573	0.652	0.575	nucleus	GO:0050794 regulation of cellular process; GO:0016043 cellular component organization; GO:0044707 single-multicellular organism process; GO:0065008 regulation of biological quality; GO:0023051 regulation of signaling; GO:0048869 cellular developmental process; GO:0007015 actin filament organization; GO:0022008 neurogenesis; GO:0044699 single-organism process; GO:0031344 regulation of cell project…	GO:0016020 membrane; GO:0030425 dendrite; GO:0005938 cell cortex; GO:0071944 cell periphery; GO:0030054 cell junction; GO:0005737 cytoplasm; GO:0099568 cytoplasmic region; GO:0030426 growth cone; GO:0044424 intracellular part; GO:0005911 cell-cell junction; GO:0005623 cell; GO:0044422 organelle part; GO:0043228 non-membrane-bounded organelle; GO:0005856 cytoskeleton; GO:0044464 cell part; GO:0005…	GO:0050839 cell adhesion molecule binding; GO:0008092 cytoskeletal protein binding; GO:0005488 binding; GO:0045296 cadherin binding; GO:0003779 actin binding; GO:0005522 profilin binding; GO:0005515 protein binding;				IPR029006; IPR002108;	ADF-H/Gelsolin-like domain; Actin-depolymerising factor homology domain;
Q8N5K1	CDGSH iron-sulfur domain-containing protein 2 OS=Homo sapiens OX=9606 GN=CISD2 PE=1 SV=1	1.222	Up	0.0197621	CISD2	15.278	1.064	1.024	1.211	1.356	1.225	0.956	1.106	1.001	0.925	0.851	1.27	0.972	0.627	0.833	0.788	0.987	0.849	mitochondria	GO:0050794 regulation of cellular process; GO:0016043 cellular component organization; GO:0044707 single-multicellular organism process; GO:0000422 mitophagy; GO:1903008 organelle disassembly; GO:0044699 single-organism process; GO:0006914 autophagy; GO:0044237 cellular metabolic process; GO:0008152 metabolic process; GO:0007005 mitochondrion organization; GO:0044248 cellular catabolic process; G…	GO:0016020 membrane; GO:0042175 nuclear outer membrane-endoplasmic reticulum membrane network; GO:0019867 outer membrane; GO:0005783 endoplasmic reticulum; GO:0031090 organelle membrane; GO:0005737 cytoplasm; GO:0032991 macromolecular complex; GO:0031224 intrinsic component of membrane; GO:0044424 intracellular part; GO:0005623 cell; GO:0044422 organelle part; GO:0005740 mitochondrial envelope; G…	GO:0003723 RNA binding; GO:0051537 2 iron, 2 sulfur cluster binding; GO:0043167 ion binding; GO:0046983 protein dimerization activity; GO:0005515 protein binding; GO:1901363 heterocyclic compound binding; GO:0097159 organic cyclic compound binding; GO:0042802 identical protein binding; GO:0051536 iron-sulfur cluster binding; GO:0005488 binding; GO:0042803 protein homodimerization activity; GO:000…				IPR018967; IPR019610;	Iron sulphur-containing domain, CDGSH-type; Iron sulphur domain-containing, mitoNEET, N-terminal;
Q5TBA9	Protein furry homolog OS=Homo sapiens OX=9606 GN=FRY PE=1 SV=1	0.608	Down	0.029995	FRY	338.87	0.96	0.883	0.982	0.871	0.652					1.459	1.074	2.153	1.037					plasma membrane	GO:0050794 regulation of cellular process; GO:0044707 single-multicellular organism process; GO:0016043 cellular component organization; GO:0090311 regulation of protein deacetylation; GO:0060255 regulation of macromolecule metabolic process; GO:0090043 regulation of tubulin deacetylation; GO:0048666 neuron development; GO:0031399 regulation of protein modification process; GO:0048869 cellular de…	GO:0043229 intracellular organelle; GO:0000922 spindle pole; GO:0005938 cell cortex; GO:0043232 intracellular non-membrane-bounded organelle; GO:0071944 cell periphery; GO:0044430 cytoskeletal part; GO:0005737 cytoplasm; GO:0099568 cytoplasmic region; GO:0044446 intracellular organelle part; GO:0044424 intracellular part; GO:0030427 site of polarized growth; GO:0005623 cell; GO:0005819 spindle; G…	GO:0004857 enzyme inhibitor activity; GO:0098772 molecular function regulator; GO:0030234 enzyme regulator activity;				IPR025481; IPR029473; IPR025614;	Cell morphogenesis protein C-terminal; Cell morphogenesis central region; Cell morphogenesis protein N-terminal;
Q15599	Na(+)/H(+) exchange regulatory cofactor NHE-RF2 OS=Homo sapiens OX=9606 GN=SLC9A3R2 PE=1 SV=2	0.667	Down	0.0082233	SLC9A3R2	37.413	0.795	0.955	0.751	0.693	0.732	0.993	0.864	0.579	0.743	0.808	1.12	1.362	0.81	1.095	0.881	2.081	1.314	nucleus	GO:0044085 cellular component biogenesis; GO:0016043 cellular component organization; GO:0071822 protein complex subunit organization; GO:0022607 cellular component assembly; GO:0065003 macromolecular complex assembly; GO:0070271 protein complex biogenesis; GO:0009987 cellular process; GO:0006461 protein complex assembly; GO:0043933 macromolecular complex subunit organization; GO:0071840 cellular…	GO:0043229 intracellular organelle; GO:0016020 membrane; GO:0044421 extracellular region part; GO:0016324 apical plasma membrane; GO:0030054 cell junction; GO:0071944 cell periphery; GO:0031982 vesicle; GO:0070161 anchoring junction; GO:0012505 endomembrane system; GO:0044424 intracellular part; GO:0005623 cell; GO:0005576 extracellular region; GO:0005886 plasma membrane; GO:0043226 organelle; GO…	GO:0050839 cell adhesion molecule binding; GO:0032947 protein complex scaffold; GO:0005102 receptor binding; GO:0005488 binding; GO:0045296 cadherin binding; GO:0005515 protein binding; GO:0008022 protein C-terminus binding; GO:0019902 phosphatase binding; GO:0005198 structural molecule activity; GO:0019899 enzyme binding; GO:0008013 beta-catenin binding;	K13358	SLC9A3R2, NHERF2; Na(+)/H(+) exchange regulatory cofactor NHE-RF2	hsa04960 Aldosterone-regulated sodium reabsorption	IPR015098; IPR001478;	EBP50, C-terminal; PDZ domain;
P02787	Serotransferrin OS=Homo sapiens OX=9606 GN=TF PE=1 SV=3	0.637	Down	0.032237	TF	77.063	0.728	0.982	0.865	0.813	1.198	1.267	0.865	0.373	1.175	0.9	1.018	2.039	1.27	1.048	2.782	1.162	1.311	extracellular	GO:0060627 regulation of vesicle-mediated transport; GO:0065008 regulation of biological quality; GO:0044699 single-organism process; GO:0048871 multicellular organismal homeostasis; GO:0015031 protein transport; GO:0097459 iron ion import into cell; GO:0051234 establishment of localization; GO:0051130 positive regulation of cellular component organization; GO:0000041 transition metal ion transpo…	GO:0016020 membrane; GO:0044421 extracellular region part; GO:0009897 external side of plasma membrane; GO:0019898 extrinsic component of membrane; GO:0031090 organelle membrane; GO:0005737 cytoplasm; GO:0044433 cytoplasmic vesicle part; GO:0032991 macromolecular complex; GO:0005623 cell; GO:0044422 organelle part; GO:0005769 early endosome; GO:0070062 extracellular exosome; GO:0098590 plasma mem…	GO:0005506 iron ion binding; GO:0015075 ion transmembrane transporter activity; GO:0005102 receptor binding; GO:0043167 ion binding; GO:0046915 transition metal ion transmembrane transporter activity; GO:0022892 substrate-specific transporter activity; GO:0005515 protein binding; GO:0022891 substrate-specific transmembrane transporter activity; GO:0072510 trivalent inorganic cation transmembrane …	K14736	TF; transferrin	hsa04066 HIF-1 signaling pathway; hsa04216 Ferroptosis; hsa04978 Mineral absorption	IPR001156;	Transferrin-like domain;
Q9NUV9	GTPase IMAP family member 4 OS=Homo sapiens OX=9606 GN=GIMAP4 PE=1 SV=1	0.623	Down	0.00076482	GIMAP4	37.533	0.819	0.763	0.756	0.782	0.957	0.939	0.465	0.657	0.783	0.995	0.972	1.53	1.181	0.828	1.361	1.68	1.329	cytoplasm		GO:0044464 cell part; GO:0005622 intracellular; GO:0005737 cytoplasm; GO:0044424 intracellular part; GO:0005829 cytosol; GO:0005623 cell; GO:0044444 cytoplasmic part;	GO:1901265 nucleoside phosphate binding; GO:0001882 nucleoside binding; GO:0043167 ion binding; GO:0000166 nucleotide binding; GO:1901363 heterocyclic compound binding; GO:0097159 organic cyclic compound binding; GO:0032549 ribonucleoside binding; GO:0097367 carbohydrate derivative binding; GO:0032553 ribonucleotide binding; GO:0005488 binding; GO:0032550 purine ribonucleoside binding; GO:0043168…				IPR006703; IPR027417;	AIG1-type guanine nucleotide-binding (G) domain; P-loop containing nucleoside triphosphate hydrolase;
P10451	Osteopontin OS=Homo sapiens OX=9606 GN=SPP1 PE=1 SV=1	0.307	Down	0.016941	SPP1	35.422	0.434	0.821	0.795	0.191	0.453	0.396	0.521	0.142	1.249	1.567	0.728	2.077	1.821	2.499	5.017	0.357	0.437	extracellular	GO:0001649 osteoblast differentiation; GO:0065008 regulation of biological quality; GO:0022414 reproductive process; GO:0007566 embryo implantation; GO:0001558 regulation of cell growth; GO:0022610 biological adhesion; GO:0009605 response to external stimulus; GO:0046697 decidualization; GO:0051240 positive regulation of multicellular organismal process; GO:0032535 regulation of cellular componen…	GO:0043229 intracellular organelle; GO:0005615 extracellular space; GO:0044421 extracellular region part; GO:0042995 cell projection; GO:0005737 cytoplasm; GO:0031982 vesicle; GO:0012505 endomembrane system; GO:0044424 intracellular part; GO:0005623 cell; GO:0005576 extracellular region; GO:0043231 intracellular membrane-bounded organelle; GO:0043226 organelle; GO:0070062 extracellular exosome; G…	GO:0005125 cytokine activity; GO:0005515 protein binding; GO:0005102 receptor binding; GO:0050840 extracellular matrix binding; GO:0005488 binding;	K06250	SPP1, BNSP, OPN; secreted phosphoprotein 1	hsa04151 PI3K-Akt signaling pathway; hsa04371 Apelin signaling pathway; hsa04510 Focal adhesion; hsa04512 ECM-receptor interaction; hsa04620 Toll-like receptor signaling pathway; hsa04929 GnRH secretion; hsa05165 Human papillomavirus infection
P61916	NPC intracellular cholesterol transporter 2 OS=Homo sapiens OX=9606 GN=NPC2 PE=1 SV=1	0.727	Down	0.033603	NPC2	16.57	1.128	0.82	0.937	1.246	0.815	0.804	0.842	0.785	0.932	1.819	1.292	1.667	0.773	0.793	1.462	1.361	0.991	extracellular	GO:0065008 regulation of biological quality; GO:0015850 organic hydroxy compound transport; GO:0045321 leukocyte activation; GO:0033344 cholesterol efflux; GO:0030301 cholesterol transport; GO:0006066 alcohol metabolic process; GO:0044699 single-organism process; GO:0044764 multi-organism cellular process; GO:0019216 regulation of lipid metabolic process; GO:0009607 response to biotic stimulus; G…	GO:0034774 secretory granule lumen; GO:0005615 extracellular space; GO:0044421 extracellular region part; GO:0005783 endoplasmic reticulum; GO:0031410 cytoplasmic vesicle; GO:0031982 vesicle; GO:0005737 cytoplasm; GO:0044433 cytoplasmic vesicle part; GO:0044424 intracellular part; GO:0035578 azurophil granule lumen; GO:0005623 cell; GO:0044422 organelle part; GO:0005775 vacuolar lumen; GO:0070062…	GO:0097159 organic cyclic compound binding; GO:0015485 cholesterol binding; GO:0032934 sterol binding; GO:0005488 binding; GO:0043178 alcohol binding; GO:0008289 lipid binding; GO:0005515 protein binding; GO:0019899 enzyme binding; GO:0005496 steroid binding; GO:0036094 small molecule binding;	K13443	NPC2; Niemann-Pick C2 protein	hsa04142 Lysosome; hsa04979 Cholesterol metabolism	IPR033916; IPR003172; IPR014756;	ML domain, Npc2 like; MD-2-related lipid-recognition domain; Immunoglobulin E-set;
Q86VB7	Scavenger receptor cysteine-rich type 1 protein M130 OS=Homo sapiens OX=9606 GN=CD163 PE=1 SV=2	0.653	Down	0.033701	CD163	125.45	1.197	0.743	0.739	1.204	1.026	0.83	0.552	0.979	0.745	2.102	1.416	1.228	0.808	0.925	2.36	0.811	1.266	plasma membrane	GO:0006810 transport; GO:0006953 acute-phase response; GO:0006950 response to stress; GO:0002526 acute inflammatory response; GO:0016192 vesicle-mediated transport; GO:0006954 inflammatory response; GO:0006952 defense response; GO:0006898 receptor-mediated endocytosis; GO:0051179 localization; GO:0006897 endocytosis; GO:0050896 response to stimulus; GO:0051234 establishment of localization;	GO:0016020 membrane; GO:0031090 organelle membrane; GO:0031410 cytoplasmic vesicle; GO:0071944 cell periphery; GO:0031982 vesicle; GO:0005737 cytoplasm; GO:0044433 cytoplasmic vesicle part; GO:0031224 intrinsic component of membrane; GO:0044424 intracellular part; GO:0005887 integral component of plasma membrane; GO:0005623 cell; GO:0044422 organelle part; GO:0044425 membrane part; GO:0005622 int…	GO:0038024 cargo receptor activity; GO:0005515 protein binding; GO:0005044 scavenger receptor activity; GO:0060089 molecular transducer activity; GO:0004872 receptor activity; GO:0005488 binding;	K06545	CD163; CD163 antigen		IPR017448; IPR001190;	SRCR-like domain; SRCR domain;
Q2NL82	Pre-rRNA-processing protein TSR1 homolog OS=Homo sapiens OX=9606 GN=TSR1 PE=1 SV=1	0.689	Down	0.048099	TSR1	91.809						0.658	0.782	1.133	0.696					1.436	0.911	1.236	1.16	nucleus	GO:0044085 cellular component biogenesis; GO:0016043 cellular component organization; GO:0022613 ribonucleoprotein complex biogenesis; GO:0022618 ribonucleoprotein complex assembly; GO:0006725 cellular aromatic compound metabolic process; GO:0000479 endonucleolytic cleavage of tricistronic rRNA transcript (SSU-rRNA, 5.8S rRNA, LSU-rRNA); GO:0044237 cellular metabolic process; GO:0071704 organic s…	GO:0043229 intracellular organelle; GO:0043232 intracellular non-membrane-bounded organelle; GO:0005737 cytoplasm; GO:0044446 intracellular organelle part; GO:0032991 macromolecular complex; GO:0031981 nuclear lumen; GO:0044424 intracellular part; GO:0005730 nucleolus; GO:0005829 cytosol; GO:0005623 cell; GO:0030688 preribosome, small subunit precursor; GO:0044422 organelle part; GO:0030684 preri…	GO:1901265 nucleoside phosphate binding; GO:0016817 hydrolase activity, acting on acid anhydrides; GO:0016787 hydrolase activity; GO:1901363 heterocyclic compound binding; GO:0097159 organic cyclic compound binding; GO:0034511 U3 snoRNA binding; GO:0016462 pyrophosphatase activity; GO:0032553 ribonucleotide binding; GO:0003824 catalytic activity; GO:0005488 binding; GO:0032550 purine ribonucleosi…	K14799	TSR1; pre-rRNA-processing protein TSR1		IPR030387; IPR012948; IPR007034;	Bms1/Tsr1-type G domain; AARP2CN; Ribosome biogenesis protein BMS1/TSR1, C-terminal;
Q07002	Cyclin-dependent kinase 18 OS=Homo sapiens OX=9606 GN=CDK18 PE=1 SV=4	1.549	Up	0.0112814	CDK18	54.424	0.66	0.813	1.729	0.858	0.975	1.016	1.531	1.627	1.239	0.733	0.586	0.666	0.774	1.092	0.83	0.515	0.799	nucleus	GO:0016310 phosphorylation; GO:0044267 cellular protein metabolic process; GO:0044238 primary metabolic process; GO:0044237 cellular metabolic process; GO:0006796 phosphate-containing compound metabolic process; GO:0071704 organic substance metabolic process; GO:0008152 metabolic process; GO:0006468 protein phosphorylation; GO:0006793 phosphorus metabolic process; GO:0044260 cellular macromolecul…	GO:0043226 organelle; GO:0043231 intracellular membrane-bounded organelle; GO:0043229 intracellular organelle; GO:0005634 nucleus; GO:0044464 cell part; GO:0005622 intracellular; GO:0005737 cytoplasm; GO:0044424 intracellular part; GO:0043227 membrane-bounded organelle; GO:0005623 cell;	GO:0005524 ATP binding; GO:1901265 nucleoside phosphate binding; GO:0016773 phosphotransferase activity, alcohol group as acceptor; GO:0001882 nucleoside binding; GO:0043167 ion binding; GO:0005515 protein binding; GO:0004672 protein kinase activity; GO:0000166 nucleotide binding; GO:0097159 organic cyclic compound binding; GO:1901363 heterocyclic compound binding; GO:0032549 ribonucleoside bindi…	K15596	CDK18, PCTK3; cyclin-dependent kinase 18 [EC:2.7.11.22]		IPR000719; IPR011009;	Protein kinase domain; Protein kinase-like domain;
Q15042	Rab3 GTPase-activating protein catalytic subunit OS=Homo sapiens OX=9606 GN=RAB3GAP1 PE=1 SV=3	1.241	Up	0.0150352	RAB3GAP1	110.52	1.03	0.976	1.336	1.182	1.242	1.14	0.98	1.613	0.913	0.879	1.116	1.023	1.012	0.956	0.788	0.831	0.854	nucleus	GO:0060627 regulation of vesicle-mediated transport; GO:0044700 single organism signaling; GO:0065008 regulation of biological quality; GO:0032270 positive regulation of cellular protein metabolic process; GO:0007166 cell surface receptor signaling pathway; GO:0014049 positive regulation of glutamate secretion; GO:0007420 brain development; GO:0009891 positive regulation of biosynthetic process; …	GO:0016020 membrane; GO:0042175 nuclear outer membrane-endoplasmic reticulum membrane network; GO:0044421 extracellular region part; GO:0005783 endoplasmic reticulum; GO:0031982 vesicle; GO:0005737 cytoplasm; GO:0032991 macromolecular complex; GO:0044424 intracellular part; GO:0005623 cell; GO:0044422 organelle part; GO:0043228 non-membrane-bounded organelle; GO:0070062 extracellular exosome; GO:…	GO:0031267 small GTPase binding; GO:0030234 enzyme regulator activity; GO:0017016 Ras GTPase binding; GO:0005085 guanyl-nucleotide exchange factor activity; GO:0060589 nucleoside-triphosphatase regulator activity; GO:0005488 binding; GO:0030695 GTPase regulator activity; GO:0005515 protein binding; GO:0098772 molecular function regulator; GO:0051020 GTPase binding; GO:0008047 enzyme activator act…	K18270	RAB3GAP1; Rab3 GTPase-activating protein catalytic subunit
Q13423	NAD(P) transhydrogenase, mitochondrial OS=Homo sapiens OX=9606 GN=NNT PE=1 SV=3	1.482	Up	0.027865	NNT	113.89	0.931	1.177	1.655	1.77	0.637	0.846	1.865	1.043	0.951	0.829	0.865	0.771	0.883	0.826	0.715	0.8	0.834	plasma membrane	GO:0006739 NADP metabolic process; GO:0034220 ion transmembrane transport; GO:0019362 pyridine nucleotide metabolic process; GO:0006725 cellular aromatic compound metabolic process; GO:0046496 nicotinamide nucleotide metabolic process; GO:0009117 nucleotide metabolic process; GO:0044699 single-organism process; GO:0072524 pyridine-containing compound metabolic process; GO:0044237 cellular metabol…	GO:0043229 intracellular organelle; GO:0016020 membrane; GO:0044429 mitochondrial part; GO:0031090 organelle membrane; GO:0044446 intracellular organelle part; GO:0031967 organelle envelope; GO:0005737 cytoplasm; GO:0031224 intrinsic component of membrane; GO:0044424 intracellular part; GO:0044455 mitochondrial membrane part; GO:0005623 cell; GO:0016021 integral component of membrane; GO:0044422 …	GO:0016651 oxidoreductase activity, acting on NAD(P)H; GO:1901265 nucleoside phosphate binding; GO:0015075 ion transmembrane transporter activity; GO:0022892 substrate-specific transporter activity; GO:0003957 NAD(P)+ transhydrogenase (B-specific) activity; GO:0015077 monovalent inorganic cation transmembrane transporter activity; GO:0000166 nucleotide binding; GO:0048037 cofactor binding; GO:001…	K00323	NNT; NAD(P) transhydrogenase [EC:1.6.1.2]	hsa00760 Nicotinate and nicotinamide metabolism; hsa01100 Metabolic pathways	IPR007698; IPR029035; IPR016040; IPR007886; IPR034300; IPR024605;	Alanine dehydrogenase/pyridine nucleotide transhydrogenase, NAD(H)-binding domain; DHS-like NAD/FAD-binding domain; NAD(P)-binding domain; Alanine dehydrogenase/pyridine nucleotide transhydrogenase, N-terminal; NADP transhydrogenase beta-like domain; NAD(P) transhydrogenase, alpha subunit, C-terminal;
Q8WXF7	Atlastin-1 OS=Homo sapiens OX=9606 GN=ATL1 PE=1 SV=1	1.356	Up	0.038237	ATL1	63.543	0.799	0.961	1.662	1.027	1.471	1.342	1.539	0.877	0.998	0.787	0.522	0.977	1.11	1.376	0.766	0.74	0.718	nucleus	GO:0044085 cellular component biogenesis; GO:0044707 single-multicellular organism process; GO:0016043 cellular component organization; GO:0010256 endomembrane system organization; GO:0051260 protein homooligomerization; GO:0048869 cellular developmental process; GO:0048666 neuron development; GO:0044699 single-organism process; GO:0032989 cellular component morphogenesis; GO:0022008 neurogenesis…	GO:0016020 membrane; GO:0042175 nuclear outer membrane-endoplasmic reticulum membrane network; GO:0005783 endoplasmic reticulum; GO:0031090 organelle membrane; GO:0005737 cytoplasm; GO:0031224 intrinsic component of membrane; GO:0044424 intracellular part; GO:0005623 cell; GO:0044422 organelle part; GO:0098827 endoplasmic reticulum subcompartment; GO:0044425 membrane part; GO:0044464 cell part; G…	GO:1901265 nucleoside phosphate binding; GO:0001882 nucleoside binding; GO:0043167 ion binding; GO:0016817 hydrolase activity, acting on acid anhydrides; GO:0016787 hydrolase activity; GO:0005515 protein binding; GO:0000166 nucleotide binding; GO:0017111 nucleoside-triphosphatase activity; GO:1901363 heterocyclic compound binding; GO:0097159 organic cyclic compound binding; GO:0032549 ribonucleos…	K17339	ATL; atlastin [EC:3.6.5.-]		IPR015894; IPR027417; IPR030386; IPR003191;	Guanylate-binding protein, N-terminal; P-loop containing nucleoside triphosphate hydrolase; GB1/RHD3-type guanine nucleotide-binding (G) domain; Guanylate-binding protein, C-terminal;
Q9NRY5	Protein FAM114A2 OS=Homo sapiens OX=9606 GN=FAM114A2 PE=1 SV=4	1.306	Up	0.0124198	FAM114A2	55.468	0.971	0.978	0.997	1.371	1.054	1.039	1.249	1.785	1.386	0.961	0.937	0.683	1.022	0.954	1.052	0.999	0.763	nucleus			GO:0097159 organic cyclic compound binding; GO:1901363 heterocyclic compound binding; GO:1901265 nucleoside phosphate binding; GO:0005488 binding; GO:0000166 nucleotide binding; GO:0017076 purine nucleotide binding; GO:0036094 small molecule binding;
Q16576	Histone-binding protein RBBP7 OS=Homo sapiens OX=9606 GN=RBBP7 PE=1 SV=1	0.744	Down	0.043538	RBBP7	47.82	1.587	0.612	0.935	0.772	0.632	0.62	0.866	0.976	0.593	1.225	1.251	1.156	1.668	1.069	0.675	1.138	0.891	cytoplasm,nucleus	GO:0044085 cellular component biogenesis; GO:0097659 nucleic acid-templated transcription; GO:0044237 cellular metabolic process; GO:0001558 regulation of cell growth; GO:0008152 metabolic process; GO:0006334 nucleosome assembly; GO:0034724 DNA replication-independent nucleosome organization; GO:0065003 macromolecular complex assembly; GO:0009408 response to heat; GO:0048545 response to steroid h…	GO:0005737 cytoplasm; GO:0032991 macromolecular complex; GO:0017053 transcriptional repressor complex; GO:0044424 intracellular part; GO:0070603 SWI/SNF superfamily-type complex; GO:0005623 cell; GO:0000118 histone deacetylase complex; GO:0044422 organelle part; GO:0090568 nuclear transcriptional repressor complex; GO:0031974 membrane-enclosed lumen; GO:1902494 catalytic complex; GO:0005654 nucle…	GO:0004407 histone deacetylase activity; GO:0097159 organic cyclic compound binding; GO:1901363 heterocyclic compound binding; GO:0003723 RNA binding; GO:0033558 protein deacetylase activity; GO:0003824 catalytic activity; GO:0005488 binding; GO:0003676 nucleic acid binding; GO:0019213 deacetylase activity; GO:0016787 hydrolase activity; GO:0005515 protein binding; GO:0016811 hydrolase activity, …	K11659	RBBP7; histone-binding protein RBBP7		IPR022052; IPR017986; IPR015943;	Histone-binding protein RBBP4, N-terminal; WD40-repeat-containing domain; WD40/YVTN repeat-like-containing domain;
P46459	Vesicle-fusing ATPase OS=Homo sapiens OX=9606 GN=NSF PE=1 SV=3	1.227	Up	0.0045763	NSF	82.593	1.047	0.968	1.19	1.073	1.288	0.904	1.073	1.238	1.301	1.101	0.806	0.96	0.752	0.92	0.988	0.827	0.95	cytoplasm	GO:0060627 regulation of vesicle-mediated transport; GO:0044085 cellular component biogenesis; GO:0006901 vesicle coating; GO:0048207 vesicle targeting, rough ER to cis-Golgi; GO:0048208 COPII vesicle coating; GO:0023051 regulation of signaling; GO:0051046 regulation of secretion; GO:0044699 single-organism process; GO:0015031 protein transport; GO:0043241 protein complex disassembly; GO:0051234 …	GO:0030425 dendrite; GO:0016020 membrane; GO:0044421 extracellular region part; GO:0031090 organelle membrane; GO:0071944 cell periphery; GO:0031982 vesicle; GO:0005737 cytoplasm; GO:0044424 intracellular part; GO:0005623 cell; GO:0032279 asymmetric synapse; GO:0044422 organelle part; GO:0005765 lysosomal membrane; GO:0070062 extracellular exosome; GO:0043209 myelin sheath; GO:0005622 intracellul…	GO:0000149 SNARE binding; GO:1901265 nucleoside phosphate binding; GO:0005102 receptor binding; GO:0019901 protein kinase binding; GO:0016817 hydrolase activity, acting on acid anhydrides; GO:0005515 protein binding; GO:0016787 hydrolase activity; GO:0017137 Rab GTPase binding; GO:0016887 ATPase activity; GO:1901363 heterocyclic compound binding; GO:0097159 organic cyclic compound binding; GO:001…	K06027	NSF, SEC18; vesicle-fusing ATPase [EC:3.6.4.6]	hsa04721 Synaptic vesicle cycle; hsa04727 GABAergic synapse; hsa04962 Vasopressin-regulated water reabsorption	IPR029067; IPR003959; IPR003593; IPR009010; IPR004201; IPR027417; IPR003338;	CDC48 domain 2-like; ATPase, AAA-type, core; AAA+ ATPase domain; Aspartate decarboxylase-like domain; CDC48, domain 2; P-loop containing nucleoside triphosphate hydrolase; CDC48, N-terminal subdomain;
P07437	Tubulin beta chain OS=Homo sapiens OX=9606 GN=TUBB PE=1 SV=2	1.218	Up	0.031895	TUBB	49.67	1.356	0.977	1.32	1.268	1.381	0.869	1.195	1.257	0.83	0.971	0.885	0.905	1.049	1.127	0.999	0.802	0.892	cytoplasm,nucleus	GO:0044085 cellular component biogenesis; GO:0045321 leukocyte activation; GO:0060271 cilium assembly; GO:0044699 single-organism process; GO:0044782 cilium organization; GO:0051234 establishment of localization; GO:0051225 spindle assembly; GO:0051649 establishment of localization in cell; GO:0022607 cellular component assembly; GO:0044770 cell cycle phase transition; GO:0001906 cell killing; GO…	GO:0044421 extracellular region part; GO:0005737 cytoplasm; GO:0044433 cytoplasmic vesicle part; GO:0032991 macromolecular complex; GO:0035578 azurophil granule lumen; GO:0005623 cell; GO:0099080 supramolecular complex; GO:0044422 organelle part; GO:0005775 vacuolar lumen; GO:0043228 non-membrane-bounded organelle; GO:0070062 extracellular exosome; GO:0005622 intracellular; GO:0099503 secretory v…	GO:1901265 nucleoside phosphate binding; GO:0031625 ubiquitin protein ligase binding; GO:0005102 receptor binding; GO:0016817 hydrolase activity, acting on acid anhydrides; GO:0016787 hydrolase activity; GO:0005515 protein binding; GO:0042288 MHC class I protein binding; GO:0032794 GTPase activating protein binding; GO:1901363 heterocyclic compound binding; GO:0097159 organic cyclic compound bind…	K07375	TUBB; tubulin beta	hsa04145 Phagosome; hsa04540 Gap junction; hsa05130 Pathogenic Escherichia coli infection	IPR003008; IPR023123; IPR008280; IPR018316;	Tubulin/FtsZ, GTPase domain; Tubulin, C-terminal; Tubulin/FtsZ, C-terminal; Tubulin/FtsZ, 2-layer sandwich domain;
Q6FI81	Anamorsin OS=Homo sapiens OX=9606 GN=CIAPIN1 PE=1 SV=2	1.382	Up	0.0129842	CIAPIN1	33.582	1.152	1.137	1.326	1.006	1.097	0.726	1.549	1.435	0.978	1.013	0.829	0.527	1.201	0.826	0.905	0.726	0.667	nucleus	GO:0044085 cellular component biogenesis; GO:0051188 cofactor biosynthetic process; GO:0050794 regulation of cellular process; GO:0016043 cellular component organization; GO:0044707 single-multicellular organism process; GO:0010941 regulation of cell death; GO:0043069 negative regulation of programmed cell death; GO:0043067 regulation of programmed cell death; GO:0044699 single-organism process; …	GO:0043229 intracellular organelle; GO:0044429 mitochondrial part; GO:0043232 intracellular non-membrane-bounded organelle; GO:0031967 organelle envelope; GO:0044446 intracellular organelle part; GO:0005737 cytoplasm; GO:0031981 nuclear lumen; GO:0044424 intracellular part; GO:0005730 nucleolus; GO:0005623 cell; GO:0005739 mitochondrion; GO:0044422 organelle part; GO:0043228 non-membrane-bounded …	GO:0051537 2 iron, 2 sulfur cluster binding; GO:0008168 methyltransferase activity; GO:0003824 catalytic activity; GO:0005488 binding; GO:0051536 iron-sulfur cluster binding; GO:0043167 ion binding; GO:0046872 metal ion binding; GO:0043169 cation binding; GO:0016741 transferase activity, transferring one-carbon groups; GO:0005515 protein binding; GO:0016740 transferase activity; GO:0051540 metal …	K22746			IPR029063; IPR013216;	S-adenosyl-L-methionine-dependent methyltransferase; Methyltransferase type 11;
P01889	HLA class I histocompatibility antigen, B alpha chain OS=Homo sapiens OX=9606 GN=HLA-B PE=1 SV=3	1.31	Up	0.0140432	HLA-B	40.46	1.34	0.804	1.274	1.088	0.977	1.077	1.36	1.074	0.933	0.745	0.998	0.611	0.727	0.841	1.327	0.669	0.817	plasma membrane	GO:0044700 single organism signaling; GO:0045321 leukocyte activation; GO:2001198 regulation of dendritic cell differentiation; GO:0007166 cell surface receptor signaling pathway; GO:0002698 negative regulation of immune effector process; GO:0071346 cellular response to interferon-gamma; GO:0044699 single-organism process; GO:0044764 multi-organism cellular process; GO:0002480 antigen processing …	GO:0016020 membrane; GO:0044421 extracellular region part; GO:0031090 organelle membrane; GO:0005737 cytoplasm; GO:0044433 cytoplasmic vesicle part; GO:0032991 macromolecular complex; GO:0005887 integral component of plasma membrane; GO:0005623 cell; GO:0044422 organelle part; GO:0005769 early endosome; GO:0070062 extracellular exosome; GO:0005622 intracellular; GO:0099503 secretory vesicle; GO:0…	GO:0042277 peptide binding; GO:0005102 receptor binding; GO:0005488 binding; GO:0005515 protein binding; GO:0033218 amide binding; GO:0042605 peptide antigen binding; GO:0003823 antigen binding;	K06751	MHC1; major histocompatibility complex, class I	hsa04144 Endocytosis; hsa04145 Phagosome; hsa04218 Cellular senescence; hsa04514 Cell adhesion molecules (CAMs); hsa04612 Antigen processing and presentation; hsa04650 Natural killer cell mediated cytotoxicity; hsa04940 Type I diabetes mellitus; hsa05163 Human cytomegalovirus infection; hsa05165 Human papillomavirus infection; hsa05166 Human T-cell leukemia virus 1 infection; hsa05167 Kaposi sarc…	IPR007110; IPR013783; IPR010579; IPR011161; IPR001039; IPR011162; IPR003597;	Immunoglobulin-like domain; Immunoglobulin-like fold; MHC class I, alpha chain, C-terminal; MHC class I-like antigen recognition-like; MHC class I alpha chain, alpha1 alpha2 domains; MHC classes I/II-like antigen recognition protein; Immunoglobulin C1-set;
Q9Y5U9	Immediate early response 3-interacting protein 1 OS=Homo sapiens OX=9606 GN=IER3IP1 PE=1 SV=1	1.471	Up	0.027356	IER3IP1	8.9687	1.755	0.674	1.33	1.638	1.316	0.871	0.939	1.183	0.809	0.704	1.015	0.596	1.077	1.186	0.679	0.525	0.574	plasma membrane	GO:0050794 regulation of cellular process; GO:0046907 intracellular transport; GO:0010941 regulation of cell death; GO:0016192 vesicle-mediated transport; GO:0043067 regulation of programmed cell death; GO:0048193 Golgi vesicle transport; GO:0051641 cellular localization; GO:0051234 establishment of localization; GO:0006810 transport; GO:0051649 establishment of localization in cell; GO:0050789 r…	GO:0016020 membrane; GO:0042175 nuclear outer membrane-endoplasmic reticulum membrane network; GO:0005783 endoplasmic reticulum; GO:0031090 organelle membrane; GO:0031410 cytoplasmic vesicle; GO:0005737 cytoplasm; GO:0031982 vesicle; GO:0031224 intrinsic component of membrane; GO:0044424 intracellular part; GO:0030173 integral component of Golgi membrane; GO:0005623 cell; GO:0044422 organelle par…		K22939
P35270	Sepiapterin reductase OS=Homo sapiens OX=9606 GN=SPR PE=1 SV=1	1.621	Up	0.044083	SPR	28.048	0.812	0.866	1.478	0.88	0.894	0.828	2.466	1.817	0.552	0.678	0.713	0.684	0.801	0.713	0.904	0.55	0.766	mitochondria	GO:0051188 cofactor biosynthetic process; GO:0042559 pteridine-containing compound biosynthetic process; GO:0006725 cellular aromatic compound metabolic process; GO:0044699 single-organism process; GO:0009058 biosynthetic process; GO:0046209 nitric oxide metabolic process; GO:1901566 organonitrogen compound biosynthetic process; GO:0044237 cellular metabolic process; GO:0071704 organic substance …	GO:0043229 intracellular organelle; GO:0044421 extracellular region part; GO:0005737 cytoplasm; GO:0044446 intracellular organelle part; GO:0031982 vesicle; GO:0031981 nuclear lumen; GO:0044424 intracellular part; GO:0005829 cytosol; GO:0005623 cell; GO:0005576 extracellular region; GO:0044422 organelle part; GO:0031974 membrane-enclosed lumen; GO:0043226 organelle; GO:0070062 extracellular exoso…	GO:1901265 nucleoside phosphate binding; GO:0000166 nucleotide binding; GO:0004757 sepiapterin reductase activity; GO:0048037 cofactor binding; GO:0016491 oxidoreductase activity; GO:1901363 heterocyclic compound binding; GO:0097159 organic cyclic compound binding; GO:0016614 oxidoreductase activity, acting on CH-OH group of donors; GO:0016616 oxidoreductase activity, acting on the CH-OH group of…	K00072	SPR; sepiapterin reductase [EC:1.1.1.153]	hsa00790 Folate biosynthesis; hsa01100 Metabolic pathways	IPR016040;	NAD(P)-binding domain;
P27708	CAD protein OS=Homo sapiens OX=9606 GN=CAD PE=1 SV=3	1.353	Up	0.0197018	CAD	242.98	1.155	0.761	1.734	1.258	0.879	0.894	1.261	1.304	1.046	0.679	0.832	0.779	0.682	0.86	0.909	0.732	1.289	cytoplasm	GO:0065008 regulation of biological quality; GO:0009116 nucleoside metabolic process; GO:0048732 gland development; GO:0019240 citrulline biosynthetic process; GO:0022414 reproductive process; GO:0009147 pyrimidine nucleoside triphosphate metabolic process; GO:0009163 nucleoside biosynthetic process; GO:0044237 cellular metabolic process; GO:0009605 response to external stimulus; GO:0046390 ribos…	GO:0016020 membrane; GO:0044421 extracellular region part; GO:0031982 vesicle; GO:0005737 cytoplasm; GO:0043025 neuronal cell body; GO:0032991 macromolecular complex; GO:0044424 intracellular part; GO:0005623 cell; GO:0043679 axon terminus; GO:0044422 organelle part; GO:0031974 membrane-enclosed lumen; GO:0070062 extracellular exosome; GO:0005654 nucleoplasm; GO:0070013 intracellular organelle lu…	GO:0016597 amino acid binding; GO:1901265 nucleoside phosphate binding; GO:0016773 phosphotransferase activity, alcohol group as acceptor; GO:0070335 aspartate binding; GO:0016874 ligase activity; GO:0016812 hydrolase activity, acting on carbon-nitrogen (but not peptide) bonds, in cyclic amides; GO:0005515 protein binding; GO:0016787 hydrolase activity; GO:0004672 protein kinase activity; GO:1901…	K11540	CAD; carbamoyl-phosphate synthase / aspartate carbamoyltransferase / dihydroorotase [EC:6.3.5.5 2.1.3.2 3.5.2.3]	hsa00240 Pyrimidine metabolism; hsa00250 Alanine, aspartate and glutamate metabolism; hsa01100 Metabolic pathways	IPR006132; IPR032466; IPR005479; IPR006680; IPR006131; IPR029062; IPR013815; IPR011607; IPR011059; IPR016185; IPR005480; IPR002474; IPR011761; IPR005483; IPR013816; IPR017926;	Aspartate/ornithine carbamoyltransferase, carbamoyl-P binding; Metal-dependent hydrolase; Carbamoyl-phosphate synthetase large subunit-like, ATP-binding domain; Amidohydrolase-related; Aspartate/ornithine carbamoyltransferase, Asp/Orn-binding domain; Class I glutamine amidotransferase-like; ATP-grasp fold, subdomain 1; Methylglyoxal synthase-like domain; Metal-dependent hydrolase, composite domai…
Q9BRA2	Thioredoxin domain-containing protein 17 OS=Homo sapiens OX=9606 GN=TXNDC17 PE=1 SV=1	1.612	Up	0.0142768	TXNDC17	13.941	1.207	0.661	1.129	1.689	0.826	0.913	1.748	1.653	0.7	0.537	0.739	0.618	0.928	1.107	0.763	0.539	0.575	extracellular	GO:0050794 regulation of cellular process; GO:0044700 single organism signaling; GO:0051716 cellular response to stimulus; GO:0034097 response to cytokine; GO:0007166 cell surface receptor signaling pathway; GO:0071356 cellular response to tumor necrosis factor; GO:0055114 oxidation-reduction process; GO:0071310 cellular response to organic substance; GO:0009636 response to toxic substance; GO:00…	GO:0070062 extracellular exosome; GO:0043226 organelle; GO:0044421 extracellular region part; GO:0044464 cell part; GO:0005622 intracellular; GO:0005737 cytoplasm; GO:0031982 vesicle; GO:1903561 extracellular vesicle; GO:0044424 intracellular part; GO:0005829 cytosol; GO:0005623 cell; GO:0043227 membrane-bounded organelle; GO:0005576 extracellular region; GO:0043230 extracellular organelle; GO:00…	GO:0015036 disulfide oxidoreductase activity; GO:0016651 oxidoreductase activity, acting on NAD(P)H; GO:0003824 catalytic activity; GO:0005488 binding; GO:0047134 protein-disulfide reductase activity; GO:0016667 oxidoreductase activity, acting on a sulfur group of donors; GO:0016209 antioxidant activity; GO:0005515 protein binding; GO:0004601 peroxidase activity; GO:0016668 oxidoreductase activit…				IPR012336;	Thioredoxin-like fold;
P48065	Sodium- and chloride-dependent betaine transporter OS=Homo sapiens OX=9606 GN=SLC6A12 PE=1 SV=2	1.364	Up	0.0122195	SLC6A12	69.368						0.783	0.675	0.891	0.814					0.626	0.655	0.488	0.55	plasma membrane	GO:0034220 ion transmembrane transport; GO:0015812 gamma-aminobutyric acid transport; GO:0044699 single-organism process; GO:0071702 organic substance transport; GO:0003333 amino acid transmembrane transport; GO:0046942 carboxylic acid transport; GO:0015849 organic acid transport; GO:0098656 anion transmembrane transport; GO:0051234 establishment of localization; GO:0006810 transport; GO:0006820 …	GO:0016020 membrane; GO:0031226 intrinsic component of plasma membrane; GO:0044459 plasma membrane part; GO:0044425 membrane part; GO:0044464 cell part; GO:0071944 cell periphery; GO:0031224 intrinsic component of membrane; GO:0005887 integral component of plasma membrane; GO:0005623 cell; GO:0016021 integral component of membrane; GO:0005886 plasma membrane;	GO:0015294 solute:cation symporter activity; GO:0015370 solute:sodium symporter activity; GO:0022892 substrate-specific transporter activity; GO:0005515 protein binding; GO:0015077 monovalent inorganic cation transmembrane transporter activity; GO:0005328 neurotransmitter:sodium symporter activity; GO:0022891 substrate-specific transmembrane transporter activity; GO:0046873 metal ion transmembran…	K05045		hsa04721 Synaptic vesicle cycle; hsa04727 GABAergic synapse
Q7Z460	CLIP-associating protein 1 OS=Homo sapiens OX=9606 GN=CLASP1 PE=1 SV=1	1.306	Up	0.0122609	CLASP1	169.45	0.99	1.096	1.512	0.748	1.081	0.938	0.953	1.124	0.971	0.971	0.751	0.519	0.862	0.808	0.952	0.721	0.823	nucleus	GO:0060627 regulation of vesicle-mediated transport; GO:0044085 cellular component biogenesis; GO:0030335 positive regulation of cell migration; GO:0010717 regulation of epithelial to mesenchymal transition; GO:0031109 microtubule polymerization or depolymerization; GO:0031111 negative regulation of microtubule polymerization or depolymerization; GO:0031116 positive regulation of microtubule poly…	GO:0016020 membrane; GO:0044421 extracellular region part; GO:0044450 microtubule organizing center part; GO:0005874 microtubule; GO:0005938 cell cortex; GO:0005881 cytoplasmic microtubule; GO:0035371 microtubule plus-end; GO:0071944 cell periphery; GO:0031982 vesicle; GO:0045180 basal cortex; GO:0005737 cytoplasm; GO:0099568 cytoplasmic region; GO:0030863 cortical cytoskeleton; GO:0032991 macrom…	GO:0097367 carbohydrate derivative binding; GO:0008092 cytoskeletal protein binding; GO:0002162 dystroglycan binding; GO:0008017 microtubule binding; GO:0005488 binding; GO:0043515 kinetochore binding; GO:0044877 macromolecular complex binding; GO:0015631 tubulin binding; GO:0005515 protein binding; GO:0051010 microtubule plus-end binding; GO:0001948 glycoprotein binding; GO:0032403 protein compl…	K16578	CLASP1_2; CLIP-associating protein 1/2		IPR034085; IPR011989; IPR024395; IPR016024;	TOG domain; Armadillo-like helical; CLASP N-terminal domain; Armadillo-type fold;
Q86W92	Liprin-beta-1 OS=Homo sapiens OX=9606 GN=PPFIBP1 PE=1 SV=2	1.325	Up	0.0180415	PPFIBP1	114.02	1.133	0.795	1.051	1.091	1.057	0.876	1.099	1.623	0.814	0.943	0.885	0.664	1.038	0.935	0.619	0.581	0.735	nucleus	GO:0007155 cell adhesion; GO:0022610 biological adhesion;	GO:0016020 membrane; GO:0005925 focal adhesion; GO:0044464 cell part; GO:0071944 cell periphery; GO:0030054 cell junction; GO:0005912 adherens junction; GO:0070161 anchoring junction; GO:0030055 cell-substrate junction; GO:0005623 cell; GO:0005886 plasma membrane; GO:0005924 cell-substrate adherens junction;	GO:0050839 cell adhesion molecule binding; GO:0005515 protein binding; GO:0005488 binding; GO:0045296 cadherin binding;				IPR013761; IPR001660;	Sterile alpha motif/pointed domain; Sterile alpha motif domain;
Q6P179	Endoplasmic reticulum aminopeptidase 2 OS=Homo sapiens OX=9606 GN=ERAP2 PE=1 SV=2	1.958	Up	0.04452	ERAP2	110.46	1.767	0.488	1.447	1.359	0.876	0.388	1.18	2.4	0.558	0.776	0.856	0.859	0.39	0.333	0.579	0.739	0.217	mitochondria	GO:0050794 regulation of cellular process; GO:0044700 single organism signaling; GO:0008217 regulation of blood pressure; GO:0065008 regulation of biological quality; GO:0006518 peptide metabolic process; GO:0044699 single-organism process; GO:0050896 response to stimulus; GO:0044237 cellular metabolic process; GO:0071704 organic substance metabolic process; GO:0019883 antigen processing and pres…	GO:0005788 endoplasmic reticulum lumen; GO:0043229 intracellular organelle; GO:0016020 membrane; GO:0042175 nuclear outer membrane-endoplasmic reticulum membrane network; GO:0005783 endoplasmic reticulum; GO:0005737 cytoplasm; GO:0044446 intracellular organelle part; GO:0031224 intrinsic component of membrane; GO:0012505 endomembrane system; GO:0044424 intracellular part; GO:0005623 cell; GO:0016…	GO:0008238 exopeptidase activity; GO:0008233 peptidase activity; GO:0043167 ion binding; GO:0070006 metalloaminopeptidase activity; GO:0008235 metalloexopeptidase activity; GO:0004177 aminopeptidase activity; GO:0016787 hydrolase activity; GO:0008237 metallopeptidase activity; GO:0033218 amide binding; GO:0008270 zinc ion binding; GO:0004175 endopeptidase activity; GO:0046914 transition metal ion…	K13723	ERAP2; endoplasmic reticulum aminopeptidase 2 [EC:3.4.11.-]		IPR014782; IPR024571;	Peptidase M1, membrane alanine aminopeptidase, N-terminal; ERAP1-like C-terminal domain;
Q12882	Dihydropyrimidine dehydrogenase [NADP(+)] OS=Homo sapiens OX=9606 GN=DPYD PE=1 SV=2	0.639	Down	0.0021635	DPYD	111.4	1.18	0.956	0.98	0.772	1.1	0.831	0.58	0.503	0.781	1.941	1.009	1.328	1.267	1.035	1.652	1.188	1.269	cytoplasm	GO:0046135 pyrimidine nucleoside catabolic process; GO:0009116 nucleoside metabolic process; GO:0046125 pyrimidine deoxyribonucleoside metabolic process; GO:0016053 organic acid biosynthetic process; GO:0006145 purine nucleobase catabolic process; GO:0044699 single-organism process; GO:0009058 biosynthetic process; GO:0006210 thymine catabolic process; GO:0044237 cellular metabolic process; GO:00…	GO:0044464 cell part; GO:0005622 intracellular; GO:0005737 cytoplasm; GO:0044424 intracellular part; GO:0005623 cell; GO:0005829 cytosol; GO:0044444 cytoplasmic part;	GO:1901265 nucleoside phosphate binding; GO:0016628 oxidoreductase activity, acting on the CH-CH group of donors, NAD or NADP as acceptor; GO:0050660 flavin adenine dinucleotide binding; GO:0046983 protein dimerization activity; GO:0043167 ion binding; GO:0005515 protein binding; GO:0000166 nucleotide binding; GO:0051539 4 iron, 4 sulfur cluster binding; GO:0048037 cofactor binding; GO:0016491 ox…	K00207	DPYD; dihydropyrimidine dehydrogenase (NADP+) [EC:1.3.1.2]	hsa00240 Pyrimidine metabolism; hsa00410 beta-Alanine metabolism; hsa00770 Pantothenate and CoA biosynthesis; hsa00983 Drug metabolism - other enzymes; hsa01100 Metabolic pathways	IPR013785; IPR017896; IPR009051; IPR028261; IPR005720; IPR023753;	Aldolase-type TIM barrel; 4Fe-4S ferredoxin-type, iron-sulphur binding domain; Alpha-helical ferredoxin; Dihydroprymidine dehydrogenase domain II; Dihydroorotate dehydrogenase domain; FAD/NAD(P)-binding domain;
Q8NFX7	Syntaxin-binding protein 6 OS=Homo sapiens OX=9606 GN=STXBP6 PE=1 SV=2	2.52	Up	0.0123811	STXBP6	23.554	1.478	0.687	0.95	1.172	0.898	0.597	3.464	4.059	1.434	0.336	0.82	0.435	1.261	0.629	0.625	0.784	0.309	cytoplasm	GO:0050794 regulation of cellular process; GO:0060627 regulation of vesicle-mediated transport; GO:0045920 negative regulation of exocytosis; GO:0048193 Golgi vesicle transport; GO:0051046 regulation of secretion; GO:0017157 regulation of exocytosis; GO:0044087 regulation of cellular component biogenesis; GO:0048519 negative regulation of biological process; GO:0048523 negative regulation of cell…	GO:0016020 membrane; GO:0005938 cell cortex; GO:0030054 cell junction; GO:0071944 cell periphery; GO:0099568 cytoplasmic region; GO:0005737 cytoplasm; GO:0070161 anchoring junction; GO:0031224 intrinsic component of membrane; GO:0032991 macromolecular complex; GO:0044424 intracellular part; GO:0005913 cell-cell adherens junction; GO:0000145 exocyst; GO:0005911 cell-cell junction; GO:0005623 cell;…	GO:0031267 small GTPase binding; GO:0017048 Rho GTPase binding; GO:1901981 phosphatidylinositol phosphate binding; GO:0043167 ion binding; GO:0005515 protein binding; GO:0017049 GTP-Rho binding; GO:0098632 protein binding involved in cell-cell adhesion; GO:1902936 phosphatidylinositol bisphosphate binding; GO:0050839 cell adhesion molecule binding; GO:0098641 cadherin binding involved in cell-cel…	K08519	STXBP6; syntaxin-binding protein 6		IPR028258; IPR001388;	Exocyst complex component Sec3, PIP2-binding N-terminal domain; Synaptobrevin;
Q86UW7	Calcium-dependent secretion activator 2 OS=Homo sapiens OX=9606 GN=CADPS2 PE=1 SV=2	1.491	Up	0.0173785	CADPS2	147.73	1.228	0.765	0.994	1.331	1.35	0.969	2.011	1.428	0.635	0.749	0.933	0.761	0.789	0.892	0.806	0.632	0.823	cytoplasm	GO:0044085 cellular component biogenesis; GO:0044700 single organism signaling; GO:0060627 regulation of vesicle-mediated transport; GO:0001505 regulation of neurotransmitter levels; GO:0065008 regulation of biological quality; GO:0044699 single-organism process; GO:0007269 neurotransmitter secretion; GO:0051046 regulation of secretion; GO:0015031 protein transport; GO:0099504 synaptic vesicle cy…	GO:0016020 membrane; GO:0031090 organelle membrane; GO:0031410 cytoplasmic vesicle; GO:0071944 cell periphery; GO:0030054 cell junction; GO:0005737 cytoplasm; GO:0031982 vesicle; GO:0044433 cytoplasmic vesicle part; GO:0044424 intracellular part; GO:0005623 cell; GO:0042734 presynaptic membrane; GO:0044422 organelle part; GO:0031974 membrane-enclosed lumen; GO:0005654 nucleoplasm; GO:0070013 intr…	GO:0008289 lipid binding; GO:0046872 metal ion binding; GO:0043169 cation binding; GO:0005515 protein binding; GO:0005488 binding; GO:0043167 ion binding;	K19933	CADPS; calcium-dependent secretion activator		IPR014770; IPR011993; IPR010439; IPR000008; IPR001849;	Munc13 homology 1; PH domain-like; Calcium-dependent secretion activator domain; C2 domain; Pleckstrin homology domain;
P48681	Nestin OS=Homo sapiens OX=9606 GN=NES PE=1 SV=2	0.595	Down	0.042245	NES	177.44	1.239	0.737	0.773	0.908	0.622	0.789	0.657	0.569	0.578	1.874	1.386	0.803	0.606	0.687	1.135	2.76	1.022	nucleus	GO:0010941 regulation of cell death; GO:0007420 brain development; GO:0043243 positive regulation of protein complex disassembly; GO:0048869 cellular developmental process; GO:0043523 regulation of neuron apoptotic process; GO:0032989 cellular component morphogenesis; GO:0044699 single-organism process; GO:0032091 negative regulation of protein binding; GO:0051130 positive regulation of cellular …	GO:0043229 intracellular organelle; GO:0099513 polymeric cytoskeletal fiber; GO:0044421 extracellular region part; GO:0043232 intracellular non-membrane-bounded organelle; GO:0044430 cytoskeletal part; GO:0044446 intracellular organelle part; GO:0005737 cytoplasm; GO:0099512 supramolecular fiber; GO:0044424 intracellular part; GO:0099080 supramolecular complex; GO:0005623 cell; GO:0005576 extrace…	GO:0005515 protein binding; GO:0005198 structural molecule activity; GO:0019215 intermediate filament binding; GO:0005488 binding; GO:0032403 protein complex binding; GO:0044877 macromolecular complex binding;	K07609	NES; nestin
P43251	Biotinidase OS=Homo sapiens OX=9606 GN=BTD PE=1 SV=2	0.732	Down	0.0170572	BTD	61.132	0.808	1.399	0.745	0.899	1.303	1.229	0.841	0.588	1.078	0.956	1.15	1.498	1.515	1.274	1.885	1.271	1.24	extracellular	GO:0044707 single-multicellular organism process; GO:0006768 biotin metabolic process; GO:0044699 single-organism process; GO:0044237 cellular metabolic process; GO:0071704 organic substance metabolic process; GO:0006766 vitamin metabolic process; GO:0008152 metabolic process; GO:0046483 heterocycle metabolic process; GO:0032787 monocarboxylic acid metabolic process; GO:0034641 cellular nitrogen …	GO:0005759 mitochondrial matrix; GO:0043229 intracellular organelle; GO:0005615 extracellular space; GO:0044421 extracellular region part; GO:0044429 mitochondrial part; GO:0005737 cytoplasm; GO:0044446 intracellular organelle part; GO:0031982 vesicle; GO:0044424 intracellular part; GO:0005623 cell; GO:0005576 extracellular region; GO:0044422 organelle part; GO:0005739 mitochondrion; GO:0043231 i…	GO:0047708 biotinidase activity; GO:0016787 hydrolase activity; GO:0016811 hydrolase activity, acting on carbon-nitrogen (but not peptide) bonds, in linear amides; GO:0003824 catalytic activity; GO:0016810 hydrolase activity, acting on carbon-nitrogen (but not peptide) bonds;	K01435	BTD; biotinidase [EC:3.5.1.12]	hsa00780 Biotin metabolism; hsa01100 Metabolic pathways; hsa04977 Vitamin digestion and absorption	IPR003010;	Carbon-nitrogen hydrolase;
Q96CX2	BTB/POZ domain-containing protein KCTD12 OS=Homo sapiens OX=9606 GN=KCTD12 PE=1 SV=1	0.582	Down	0.023597	KCTD12	35.7	1.449	0.931	0.668	1.001	0.785	0.759	0.483	0.647	0.609	1.425	1.635	1.657	0.643	0.654	1.077	2.581	1.517	nucleus	GO:0044085 cellular component biogenesis; GO:0016043 cellular component organization; GO:0071822 protein complex subunit organization; GO:0051260 protein homooligomerization; GO:0022607 cellular component assembly; GO:0065003 macromolecular complex assembly; GO:0070271 protein complex biogenesis; GO:0009987 cellular process; GO:0006461 protein complex assembly; GO:0071840 cellular component organ…	GO:0016020 membrane; GO:0044421 extracellular region part; GO:0071944 cell periphery; GO:0030054 cell junction; GO:0031982 vesicle; GO:0005623 cell; GO:0042734 presynaptic membrane; GO:0005576 extracellular region; GO:0045202 synapse; GO:0005886 plasma membrane; GO:0045211 postsynaptic membrane; GO:0043226 organelle; GO:0070062 extracellular exosome; GO:0098794 postsynapse; GO:0044459 plasma memb…	GO:0097159 organic cyclic compound binding; GO:1901363 heterocyclic compound binding; GO:0003723 RNA binding; GO:0005515 protein binding; GO:0042802 identical protein binding; GO:0005488 binding; GO:0003676 nucleic acid binding;	K21918	KCTD8_12_16; BTB/POZ domain-containing protein KCTD8/12/16		IPR011333; IPR003131; IPR000210;	SKP1/BTB/POZ domain; Potassium channel tetramerisation-type BTB domain; BTB/POZ domain;
P01903	HLA class II histocompatibility antigen, DR alpha chain OS=Homo sapiens OX=9606 GN=HLA-DRA PE=1 SV=1	0.749	Down	0.026039	HLA-DRA	28.607	1.434	0.869	0.706	0.957	0.968	1.073	0.725	0.774	0.834	1.351	1.364	1.087	0.827	0.841	1.437	1.658	1.328	extracellular	GO:0050863 regulation of T cell activation; GO:0044085 cellular component biogenesis; GO:0044700 single organism signaling; GO:0002694 regulation of leukocyte activation; GO:0007166 cell surface receptor signaling pathway; GO:0071346 cellular response to interferon-gamma; GO:0044699 single-organism process; GO:0031294 lymphocyte costimulation; GO:0044764 multi-organism cellular process; GO:005124…	GO:0016020 membrane; GO:0044421 extracellular region part; GO:0045334 clathrin-coated endocytic vesicle; GO:0031090 organelle membrane; GO:0005737 cytoplasm; GO:0044433 cytoplasmic vesicle part; GO:0032991 macromolecular complex; GO:0032588 trans-Golgi network membrane; GO:0005887 integral component of plasma membrane; GO:0005623 cell; GO:0044422 organelle part; GO:0005765 lysosomal membrane; GO:…	GO:0038023 signaling receptor activity; GO:0044877 macromolecular complex binding; GO:0005515 protein binding; GO:0033218 amide binding; GO:0004888 transmembrane signaling receptor activity; GO:0004871 signal transducer activity; GO:0032395 MHC class II receptor activity; GO:0003823 antigen binding; GO:0060089 molecular transducer activity; GO:0004872 receptor activity; GO:0042277 peptide binding…	K06752	MHC2; major histocompatibility complex, class II	hsa04145 Phagosome; hsa04514 Cell adhesion molecules (CAMs); hsa04612 Antigen processing and presentation; hsa04640 Hematopoietic cell lineage; hsa04658 Th1 and Th2 cell differentiation; hsa04659 Th17 cell differentiation; hsa04672 Intestinal immune network for IgA production; hsa04940 Type I diabetes mellitus; hsa05140 Leishmaniasis; hsa05145 Toxoplasmosis; hsa05150 Staphylococcus aureus infecti…	IPR007110; IPR001003; IPR014745; IPR013783; IPR011162; IPR003597; IPR032431;	Immunoglobulin-like domain; MHC class II, alpha chain, N-terminal; MHC class II, alpha/beta chain, N-terminal; Immunoglobulin-like fold; MHC classes I/II-like antigen recognition protein; Immunoglobulin C1-set; Immunoglobulin C1-set, C-terminal extension;
P49755	Transmembrane emp24 domain-containing protein 10 OS=Homo sapiens OX=9606 GN=TMED10 PE=1 SV=2	1.316	Up	0.0179357	TMED10	24.976	0.932	0.879	1.224	1.326	1.475	1.09	0.876	1.687	0.952	0.752	1.021	0.791	0.833	1.124	0.846	0.905	0.778	extracellular	GO:0044085 cellular component biogenesis; GO:0006901 vesicle coating; GO:0010256 endomembrane system organization; GO:0048207 vesicle targeting, rough ER to cis-Golgi; GO:0035459 cargo loading into vesicle; GO:0048208 COPII vesicle coating; GO:0044699 single-organism process; GO:0015031 protein transport; GO:0051234 establishment of localization; GO:0051649 establishment of localization in cell; …	GO:0016020 membrane; GO:0044421 extracellular region part; GO:0031090 organelle membrane; GO:0005737 cytoplasm; GO:0044433 cytoplasmic vesicle part; GO:0032991 macromolecular complex; GO:0005623 cell; GO:0044422 organelle part; GO:0070062 extracellular exosome; GO:0030136 clathrin-coated vesicle; GO:0005622 intracellular; GO:0099503 secretory vesicle; GO:0042589 zymogen granule membrane; GO:00432…	GO:0000149 SNARE binding; GO:0005515 protein binding; GO:0019905 syntaxin binding; GO:0005488 binding; GO:0032403 protein complex binding; GO:0044877 macromolecular complex binding;	K20352	TMED10, ERV25; p24 family protein delta-1	hsa05130 Pathogenic Escherichia coli infection	IPR009038;	GOLD domain;
A6NDG6	Glycerol-3-phosphate phosphatase OS=Homo sapiens OX=9606 GN=PGP PE=1 SV=1	1.527	Up	0.002601	PGP	34.006	1.216	0.942	1.298	1.474	0.851	1.011	1.674	1.352	1.932	0.907	0.885	0.813	0.613	0.859	1.09	0.717	0.954	extracellular	GO:0046486 glycerolipid metabolic process; GO:0006066 alcohol metabolic process; GO:0044699 single-organism process; GO:0044255 cellular lipid metabolic process; GO:0009058 biosynthetic process; GO:0044237 cellular metabolic process; GO:0006796 phosphate-containing compound metabolic process; GO:0008152 metabolic process; GO:0044262 cellular carbohydrate metabolic process; GO:0006650 glycerophosp…	GO:0044464 cell part; GO:0005622 intracellular; GO:0005737 cytoplasm; GO:0044424 intracellular part; GO:0005829 cytosol; GO:0005623 cell; GO:0044444 cytoplasmic part;	GO:0000287 magnesium ion binding; GO:0043136 glycerol-3-phosphatase activity; GO:0016791 phosphatase activity; GO:0043167 ion binding; GO:0000121 glycerol-1-phosphatase activity; GO:0016787 hydrolase activity; GO:0004721 phosphoprotein phosphatase activity; GO:0042578 phosphoric ester hydrolase activity; GO:0003824 catalytic activity; GO:0004725 protein tyrosine phosphatase activity; GO:0005488 b…	K19269	PGP, PGLP; phosphoglycolate phosphatase [EC:3.1.3.18 3.1.3.48]	hsa00630 Glyoxylate and dicarboxylate metabolism; hsa01100 Metabolic pathways; hsa01200 Carbon metabolism	IPR023215; IPR023214;	Nitrophenylphosphatase-like domain; HAD-like domain;
O43491	Band 4.1-like protein 2 OS=Homo sapiens OX=9606 GN=EPB41L2 PE=1 SV=1	0.671	Down	0.025158	EPB41L2	112.59	0.963	1.137	1.008	0.649	0.872	0.853	0.806	0.744	0.693	1.106	1.156	0.728	1.858	1.724	0.883	1.913	0.862	nucleus	GO:0031032 actomyosin structure organization; GO:0016043 cellular component organization; GO:1902589 single-organism organelle organization; GO:0030036 actin cytoskeleton organization; GO:0030866 cortical actin cytoskeleton organization; GO:0006996 organelle organization; GO:0030029 actin filament-based process; GO:0044763 single-organism cellular process; GO:0044699 single-organism process; GO:0…	GO:0016020 membrane; GO:0044421 extracellular region part; GO:0005938 cell cortex; GO:0019898 extrinsic component of membrane; GO:0071944 cell periphery; GO:0030054 cell junction; GO:0099568 cytoplasmic region; GO:0031982 vesicle; GO:0005737 cytoplasm; GO:0030863 cortical cytoskeleton; GO:0030864 cortical actin cytoskeleton; GO:0044424 intracellular part; GO:0005623 cell; GO:0044422 organelle par…	GO:0008092 cytoskeletal protein binding; GO:0005200 structural constituent of cytoskeleton; GO:0042731 PH domain binding; GO:0005488 binding; GO:0003779 actin binding; GO:0005515 protein binding; GO:0019904 protein domain specific binding; GO:0005198 structural molecule activity; GO:0030507 spectrin binding;	K06107	EPB41, 4.1R; erythrocyte membrane protein band 4.1		IPR019748; IPR018980; IPR019749; IPR018979; IPR008379; IPR029071; IPR011993; IPR007477; IPR014847; IPR000299; IPR014352;	FERM central domain; FERM, C-terminal PH-like domain; Band 4.1 domain; FERM, N-terminal; Band 4.1, C-terminal; Ubiquitin-related domain; PH domain-like; SAB domain; FERM adjacent (FA); FERM domain; FERM/acyl-CoA-binding protein, 3-helical bundle;
P50402	Emerin OS=Homo sapiens OX=9606 GN=EMD PE=1 SV=1	1.442	Up	0.0061783	EMD	28.994	1.61	1.275	1.401	1.194	1.37	0.819	1.205	1.516	0.806	0.709	1.041	0.605	1.176	0.888	0.767	0.942	0.775	mitochondria	GO:0003012 muscle system process; GO:0010256 endomembrane system organization; GO:1903533 regulation of protein targeting; GO:0048869 cellular developmental process; GO:0023051 regulation of signaling; GO:0090317 negative regulation of intracellular protein transport; GO:0044699 single-organism process; GO:0071363 cellular response to growth factor stimulus; GO:0042308 negative regulation of prot…	GO:0016020 membrane; GO:0019867 outer membrane; GO:0042175 nuclear outer membrane-endoplasmic reticulum membrane network; GO:0005783 endoplasmic reticulum; GO:0005874 microtubule; GO:0031090 organelle membrane; GO:0005737 cytoplasm; GO:0031224 intrinsic component of membrane; GO:0099512 supramolecular fiber; GO:0044424 intracellular part; GO:0099080 supramolecular complex; GO:0005623 cell; GO:004…	GO:0050839 cell adhesion molecule binding; GO:0008092 cytoskeletal protein binding; GO:0005488 binding; GO:0045296 cadherin binding; GO:0015631 tubulin binding; GO:0003779 actin binding; GO:0005515 protein binding; GO:0048487 beta-tubulin binding;	K12569	EMD; emerin	hsa05410 Hypertrophic cardiomyopathy (HCM); hsa05412 Arrhythmogenic right ventricular cardiomyopathy (ARVC); hsa05414 Dilated cardiomyopathy (DCM)	IPR003887; IPR011015;	LEM domain; LEM/LEM-like domain;
P60033	CD81 antigen OS=Homo sapiens OX=9606 GN=CD81 PE=1 SV=1	0.646	Down	0.0051782	CD81	25.809	1.241	0.721	0.593	0.57	0.851	1.19	1.122	0.514	0.603	1.315	1.473	1.167	1.198	1.905	0.93	1.206	1.002	plasma membrane	GO:0044409 entry into host; GO:0044700 single organism signaling; GO:0002694 regulation of leukocyte activation; GO:0065008 regulation of biological quality; GO:0032944 regulation of mononuclear cell proliferation; GO:0032270 positive regulation of cellular protein metabolic process; GO:0007166 cell surface receptor signaling pathway; GO:0009891 positive regulation of biosynthetic process; GO:190…	GO:0016020 membrane; GO:0044421 extracellular region part; GO:0031226 intrinsic component of plasma membrane; GO:0030054 cell junction; GO:0071944 cell periphery; GO:0031982 vesicle; GO:0070161 anchoring junction; GO:0031224 intrinsic component of membrane; GO:0005887 integral component of plasma membrane; GO:0005623 cell; GO:0005576 extracellular region; GO:0016021 integral component of membrane…	GO:0005102 receptor binding; GO:0023023 MHC protein complex binding; GO:0005488 binding; GO:0023026 MHC class II protein complex binding; GO:0044877 macromolecular complex binding; GO:0005515 protein binding; GO:1990459 transferrin receptor binding; GO:0003823 antigen binding; GO:0032403 protein complex binding;	K06508	CD81, TAPA1, TSPAN28; CD81 antigen	hsa04662 B cell receptor signaling pathway; hsa05144 Malaria; hsa05160 Hepatitis C	IPR028977; IPR008952;	CD81 antigen, large extracellular loop domain; Tetraspanin, EC2 domain;
P29353	SHC-transforming protein 1 OS=Homo sapiens OX=9606 GN=SHC1 PE=1 SV=4	1.548	Up	0.0087031	SHC1	62.821	0.922	0.887	1.815	0.998	1.199	0.868	0.768	1.86	1.045	0.639	0.816	0.802	1.055	0.471	0.698	0.7	0.77	nucleus	GO:0044700 single organism signaling; GO:0032270 positive regulation of cellular protein metabolic process; GO:0007166 cell surface receptor signaling pathway; GO:0009891 positive regulation of biosynthetic process; GO:0032989 cellular component morphogenesis; GO:0044237 cellular metabolic process; GO:0010469 regulation of receptor activity; GO:0071900 regulation of protein serine/threonine kinas…	GO:0016020 membrane; GO:0005759 mitochondrial matrix; GO:0043229 intracellular organelle; GO:0044429 mitochondrial part; GO:0098796 membrane protein complex; GO:0071944 cell periphery; GO:0098797 plasma membrane protein complex; GO:0044446 intracellular organelle part; GO:0005737 cytoplasm; GO:0032991 macromolecular complex; GO:0044424 intracellular part; GO:0005829 cytosol; GO:0005623 cell; GO:0…	GO:0005167 neurotrophin TRK receptor binding; GO:0048408 epidermal growth factor binding; GO:0005068 transmembrane receptor protein tyrosine kinase adaptor activity; GO:1990782 protein tyrosine kinase binding; GO:0005085 guanyl-nucleotide exchange factor activity; GO:0005102 receptor binding; GO:0019838 growth factor binding; GO:0042562 hormone binding; GO:0019901 protein kinase binding; GO:00468…	K06279	SHC1; SHC-transforming protein 1	hsa01521 EGFR tyrosine kinase inhibitor resistance; hsa01522 Endocrine resistance; hsa04012 ErbB signaling pathway; hsa04014 Ras signaling pathway; hsa04062 Chemokine signaling pathway; hsa04072 Phospholipase D signaling pathway; hsa04510 Focal adhesion; hsa04650 Natural killer cell mediated cytotoxicity; hsa04722 Neurotrophin signaling pathway; hsa04910 Insulin signaling pathway; hsa04915 Estrog…	IPR006019; IPR000980; IPR011993; IPR006020;	Phosphotyrosine interaction domain, Shc-like; SH2 domain; PH domain-like; PTB/PI domain;
O60831	PRA1 family protein 2 OS=Homo sapiens OX=9606 GN=PRAF2 PE=1 SV=1	1.434	Up	0.024661	PRAF2	19.258	0.856	0.672	1.561	1.599	0.853	0.659	1.081	1.128	0.81	0.681	0.717	0.564	0.9	0.72	0.822	0.544	0.768	plasma membrane	GO:0015807 L-amino acid transport; GO:0044699 single-organism process; GO:0071702 organic substance transport; GO:0046942 carboxylic acid transport; GO:0015813 L-glutamate transport; GO:0015849 organic acid transport; GO:0015031 protein transport; GO:0015800 acidic amino acid transport; GO:0051234 establishment of localization; GO:0045184 establishment of protein localization; GO:0006810 transpor…	GO:0010008 endosome membrane; GO:0043229 intracellular organelle; GO:0097708 intracellular vesicle; GO:0016020 membrane; GO:0098588 bounding membrane of organelle; GO:0031410 cytoplasmic vesicle; GO:0031090 organelle membrane; GO:0005737 cytoplasm; GO:0044446 intracellular organelle part; GO:0031982 vesicle; GO:0044433 cytoplasmic vesicle part; GO:0031224 intrinsic component of membrane; GO:00444…		K20392	PRAF2; PRA1 family protein 2
P07954	Fumarate hydratase, mitochondrial OS=Homo sapiens OX=9606 GN=FH PE=1 SV=3	1.304	Up	0.0033961	FH	54.636	0.986	1	1.291	1.23	0.974	0.938	1.454	1.371	1.206	0.825	1.066	0.728	0.77	0.832	0.884	1.078	0.941	mitochondria	GO:0043648 dicarboxylic acid metabolic process; GO:0044707 single-multicellular organism process; GO:0065008 regulation of biological quality; GO:0044699 single-organism process; GO:0044237 cellular metabolic process; GO:0048871 multicellular organismal homeostasis; GO:0060249 anatomical structure homeostasis; GO:0071704 organic substance metabolic process; GO:0042592 homeostatic process; GO:0008…	GO:0005759 mitochondrial matrix; GO:0043229 intracellular organelle; GO:0044421 extracellular region part; GO:0044429 mitochondrial part; GO:0005737 cytoplasm; GO:0044446 intracellular organelle part; GO:0031982 vesicle; GO:0032991 macromolecular complex; GO:0044424 intracellular part; GO:0005623 cell; GO:0005576 extracellular region; GO:0044422 organelle part; GO:0005739 mitochondrion; GO:004323…	GO:0003824 catalytic activity; GO:0005488 binding; GO:0004333 fumarate hydratase activity; GO:0016829 lyase activity; GO:0016836 hydro-lyase activity; GO:0005515 protein binding; GO:0016835 carbon-oxygen lyase activity;	K01679	E4.2.1.2B, fumC; fumarate hydratase, class II [EC:4.2.1.2]	hsa00020 Citrate cycle (TCA cycle); hsa00620 Pyruvate metabolism; hsa01100 Metabolic pathways; hsa01200 Carbon metabolism; hsa04934 Cushing syndrome; hsa05200 Pathways in cancer; hsa05211 Renal cell carcinoma	IPR024083; IPR008948; IPR022761; IPR018951;	Fumarase/histidase, N-terminal; L-Aspartase-like; Fumarate lyase, N-terminal; Fumarase C, C-terminal;
Q13505	Metaxin-1 OS=Homo sapiens OX=9606 GN=MTX1 PE=1 SV=3	1.29	Up	0.039918	MTX1	51.462	0.921	0.88	1.226	1.15	1.123					0.802	0.854	0.968	0.662					nucleus	GO:0046907 intracellular transport; GO:0016043 cellular component organization; GO:0072594 establishment of protein localization to organelle; GO:0006839 mitochondrial transport; GO:0071702 organic substance transport; GO:0070585 protein localization to mitochondrion; GO:0015031 protein transport; GO:0051641 cellular localization; GO:0051234 establishment of localization; GO:0006810 transport; GO…	GO:0043229 intracellular organelle; GO:0016020 membrane; GO:0019867 outer membrane; GO:0044429 mitochondrial part; GO:0098588 bounding membrane of organelle; GO:0031090 organelle membrane; GO:0005741 mitochondrial outer membrane; GO:0005737 cytoplasm; GO:0044446 intracellular organelle part; GO:0031967 organelle envelope; GO:0031224 intrinsic component of membrane; GO:0044424 intracellular part; …		K17776	MTX; metaxin		IPR010987; IPR019564; IPR033468;	Glutathione S-transferase, C-terminal-like; Mitochondrial outer membrane transport complex Sam37/metaxin, N-terminal domain; Metaxin, glutathione S-transferase domain;
Q9NV96	Cell cycle control protein 50A OS=Homo sapiens OX=9606 GN=TMEM30A PE=1 SV=1	1.219	Up	0.049542	TMEM30A	40.683	1.083	1.141	1.09	1.358	0.988	1.094	1.42	1.256	1.534	1.081	1.073	1.595	1.123	0.805	0.741	0.866	0.713	plasma membrane	GO:0045666 positive regulation of neuron differentiation; GO:0065008 regulation of biological quality; GO:0045321 leukocyte activation; GO:0048869 cellular developmental process; GO:0022008 neurogenesis; GO:0044699 single-organism process; GO:0097035 regulation of membrane lipid distribution; GO:0051234 establishment of localization; GO:0051130 positive regulation of cellular component organizati…	GO:0030658 transport vesicle membrane; GO:0016020 membrane; GO:0005783 endoplasmic reticulum; GO:0016324 apical plasma membrane; GO:0031090 organelle membrane; GO:0031410 cytoplasmic vesicle; GO:0071944 cell periphery; GO:0031982 vesicle; GO:0005737 cytoplasm; GO:0044433 cytoplasmic vesicle part; GO:0031224 intrinsic component of membrane; GO:0044424 intracellular part; GO:0005623 cell; GO:004442…	GO:0005515 protein binding; GO:0005488 binding;
Q99598	Translin-associated protein X OS=Homo sapiens OX=9606 GN=TSNAX PE=1 SV=1	1.223	Up	0.030679	TSNAX	33.112	1.169	0.904	1.168	1.389	1.081	1.168	0.857	1.563	1.283	0.919	0.974	0.907	1.06	1.052	0.82	0.784	1.172	nucleus	GO:0000003 reproduction; GO:0044707 single-multicellular organism process; GO:0022414 reproductive process; GO:0060255 regulation of macromolecule metabolic process; GO:0048869 cellular developmental process; GO:0044699 single-organism process; GO:0048519 negative regulation of biological process; GO:0015031 protein transport; GO:0051234 establishment of localization; GO:0030154 cell differentiat…	GO:0043229 intracellular organelle; GO:0005737 cytoplasm; GO:0012505 endomembrane system; GO:0044424 intracellular part; GO:0005829 cytosol; GO:0005623 cell; GO:0043231 intracellular membrane-bounded organelle; GO:0043226 organelle; GO:0005634 nucleus; GO:0005622 intracellular; GO:0044464 cell part; GO:0048471 perinuclear region of cytoplasm; GO:0043227 membrane-bounded organelle; GO:0005794 Golg…	GO:0097159 organic cyclic compound binding; GO:1901363 heterocyclic compound binding; GO:0003677 DNA binding; GO:0003723 RNA binding; GO:0008565 protein transporter activity; GO:0005488 binding; GO:0043167 ion binding; GO:0003676 nucleic acid binding; GO:0046872 metal ion binding; GO:0043169 cation binding; GO:0022892 substrate-specific transporter activity; GO:0005515 protein binding; GO:0043565…				IPR016069; IPR016068;	Translin, C-terminal; Translin, N-terminal;
Q68BL7	Olfactomedin-like protein 2A OS=Homo sapiens OX=9606 GN=OLFML2A PE=2 SV=1	0.754	Down	0.021599	OLFML2A	73.054	0.688	0.978	0.725	0.73	1.013	0.925	0.666	0.54	1.226	0.795	1.085	1.502	0.895	1.075	1.375	1.02	1.081	extracellular	GO:0044763 single-organism cellular process; GO:0044699 single-organism process; GO:0016043 cellular component organization; GO:0030198 extracellular matrix organization; GO:0009987 cellular process; GO:0043062 extracellular structure organization; GO:0071840 cellular component organization or biogenesis;	GO:0031012 extracellular matrix; GO:0044421 extracellular region part; GO:0005576 extracellular region; GO:0005578 proteinaceous extracellular matrix;	GO:0005515 protein binding; GO:0042802 identical protein binding; GO:0042803 protein homodimerization activity; GO:0050840 extracellular matrix binding; GO:0005488 binding; GO:0046983 protein dimerization activity;				IPR003112;	Olfactomedin-like domain;
P35080	Profilin-2 OS=Homo sapiens OX=9606 GN=PFN2 PE=1 SV=3	0.625	Down	0.024575	PFN2	15.046	1.522	1.118	0.504	0.66	0.496	0.811	1.185	0.348	0.888	1.889	1.234	0.987	1.107	0.985	0.77	1.913	1.819	extracellular	GO:0060627 regulation of vesicle-mediated transport; GO:0030833 regulation of actin filament polymerization; GO:0001505 regulation of neurotransmitter levels; GO:0065008 regulation of biological quality; GO:0032270 positive regulation of cellular protein metabolic process; GO:0032273 positive regulation of protein polymerization; GO:0060491 regulation of cell projection assembly; GO:0010633 negat…	GO:0043229 intracellular organelle; GO:0042995 cell projection; GO:0044421 extracellular region part; GO:0043232 intracellular non-membrane-bounded organelle; GO:0031982 vesicle; GO:0005737 cytoplasm; GO:0044424 intracellular part; GO:0044463 cell projection part; GO:0005623 cell; GO:0005576 extracellular region; GO:0033267 axon part; GO:0043679 axon terminus; GO:0045202 synapse; GO:0043228 non-m…	GO:1901981 phosphatidylinositol phosphate binding; GO:1901265 nucleoside phosphate binding; GO:0060589 nucleoside-triphosphatase regulator activity; GO:0043167 ion binding; GO:0005515 protein binding; GO:0000166 nucleotide binding; GO:0098772 molecular function regulator; GO:1902936 phosphatidylinositol bisphosphate binding; GO:1901363 heterocyclic compound binding; GO:0097159 organic cyclic comp…	K05759	PFN; profilin	hsa04015 Rap1 signaling pathway; hsa04810 Regulation of actin cytoskeleton; hsa05131 Shigellosis; hsa05132 Salmonella infection
Q9UH62	Armadillo repeat-containing X-linked protein 3 OS=Homo sapiens OX=9606 GN=ARMCX3 PE=1 SV=1	1.293	Up	0.0083578	ARMCX3	42.5	1.421	0.783	1.128	1.275	1.261	0.953	0.964	1.343	1.364	0.924	0.838	0.981	0.822	0.798	1.003	0.927	0.92	mitochondria	GO:0050794 regulation of cellular process; GO:0060255 regulation of macromolecule metabolic process; GO:0019219 regulation of nucleobase-containing compound metabolic process; GO:0009891 positive regulation of biosynthetic process; GO:2001141 regulation of RNA biosynthetic process; GO:0009893 positive regulation of metabolic process; GO:0051173 positive regulation of nitrogen compound metabolic p…	GO:0016020 membrane; GO:0019867 outer membrane; GO:0031090 organelle membrane; GO:0005737 cytoplasm; GO:0031306 intrinsic component of mitochondrial outer membrane; GO:0031224 intrinsic component of membrane; GO:0044424 intracellular part; GO:0044455 mitochondrial membrane part; GO:0005623 cell; GO:0044422 organelle part; GO:0005740 mitochondrial envelope; GO:0031301 integral component of organel…	GO:0005515 protein binding; GO:0005488 binding;				IPR006911; IPR011989; IPR016024;	Armadillo repeat-containing domain; Armadillo-like helical; Armadillo-type fold;
P62942	Peptidyl-prolyl cis-trans isomerase FKBP1A OS=Homo sapiens OX=9606 GN=FKBP1A PE=1 SV=2	0.826	Down	0.00146122	FKBP1A	11.951	0.891	0.944	0.945	1.039	0.908	0.986	0.866	0.979	1.04	1.118	1.132	1.485	0.962	1.163	1.035	1.145	1.217	cytoplasm	GO:0044085 cellular component biogenesis; GO:0044700 single organism signaling; GO:0065008 regulation of biological quality; GO:0032270 positive regulation of cellular protein metabolic process; GO:0045321 leukocyte activation; GO:0007166 cell surface receptor signaling pathway; GO:0060415 muscle tissue morphogenesis; GO:0044237 cellular metabolic process; GO:0010469 regulation of receptor activi…	GO:0016020 membrane; GO:0005783 endoplasmic reticulum; GO:0044421 extracellular region part; GO:0030016 myofibril; GO:0031982 vesicle; GO:0005737 cytoplasm; GO:0099512 supramolecular fiber; GO:0044424 intracellular part; GO:0030018 Z disc; GO:0016528 sarcoplasm; GO:0099080 supramolecular complex; GO:0005623 cell; GO:0031674 I band; GO:0044422 organelle part; GO:0043228 non-membrane-bounded organe…	GO:0003755 peptidyl-prolyl cis-trans isomerase activity; GO:0048185 activin binding; GO:0005102 receptor binding; GO:0005160 transforming growth factor beta receptor binding; GO:0044877 macromolecular complex binding; GO:0005126 cytokine receptor binding; GO:0005515 protein binding; GO:0008144 drug binding; GO:0004871 signal transducer activity; GO:0034713 type I transforming growth factor beta r…	K09568	FKBP1; FK506-binding protein 1 [EC:5.2.1.8]		IPR001179;	FKBP-type peptidyl-prolyl cis-trans isomerase domain;
Q03518	Antigen peptide transporter 1 OS=Homo sapiens OX=9606 GN=TAP1 PE=1 SV=2	1.559	Up	0.023701	TAP1	87.217	1.52	0.792	2.464	1.147	0.94	0.966	1.284	1.325	0.693	0.877	0.968	1.023	0.505	0.84	0.843	0.75	0.539	plasma membrane	GO:1990668 vesicle fusion with endoplasmic reticulum-Golgi intermediate compartment (ERGIC) membrane; GO:0065008 regulation of biological quality; GO:0044699 single-organism process; GO:1902581 multi-organism cellular localization; GO:0044764 multi-organism cellular process; GO:0015031 protein transport; GO:0051234 establishment of localization; GO:0019060 intracellular transport of viral protein…	GO:0016020 membrane; GO:0042175 nuclear outer membrane-endoplasmic reticulum membrane network; GO:0005783 endoplasmic reticulum; GO:0031090 organelle membrane; GO:0031410 cytoplasmic vesicle; GO:0098796 membrane protein complex; GO:0044216 other organism cell; GO:0031982 vesicle; GO:0005737 cytoplasm; GO:0044433 cytoplasmic vesicle part; GO:0032991 macromolecular complex; GO:0031224 intrinsic com…	GO:0046978 TAP1 binding; GO:0046977 TAP binding; GO:1901265 nucleoside phosphate binding; GO:0023029 MHC class Ib protein binding; GO:0005102 receptor binding; GO:0015399 primary active transmembrane transporter activity; GO:0046983 protein dimerization activity; GO:0022892 substrate-specific transporter activity; GO:0016817 hydrolase activity, acting on acid anhydrides; GO:0016787 hydrolase acti…	K05653	ABCB2, TAP1; ATP-binding cassette, subfamily B (MDR/TAP), member 2	hsa02010 ABC transporters; hsa04145 Phagosome; hsa04612 Antigen processing and presentation; hsa05163 Human cytomegalovirus infection; hsa05168 Herpes simplex virus 1 infection; hsa05169 Epstein-Barr virus infection; hsa05170 Human immunodeficiency virus 1 infection; hsa05340 Primary immunodeficiency	IPR003593; IPR003439; IPR027417; IPR011527;	AAA+ ATPase domain; ABC transporter-like; P-loop containing nucleoside triphosphate hydrolase; ABC transporter type 1, transmembrane domain;
O00541	Pescadillo homolog OS=Homo sapiens OX=9606 GN=PES1 PE=1 SV=1	1.422	Up	0.049161	PES1	68.002	1.398	0.852	1.809	1.437	1.189	0.743	1.177	1.766	0.716	1.078	0.86	0.456	0.869	0.965	0.874	0.812	1.017	cytoplasm,nucleus	GO:0050794 regulation of cellular process; GO:0044085 cellular component biogenesis; GO:0016043 cellular component organization; GO:0006997 nucleus organization; GO:0022613 ribonucleoprotein complex biogenesis; GO:0000466 maturation of 5.8S rRNA from tricistronic rRNA transcript (SSU-rRNA, 5.8S rRNA, LSU-rRNA); GO:0006725 cellular aromatic compound metabolic process; GO:0044699 single-organism pr…	GO:0016020 membrane; GO:0005737 cytoplasm; GO:0032991 macromolecular complex; GO:0044424 intracellular part; GO:0005623 cell; GO:0044422 organelle part; GO:0030684 preribosome; GO:0043228 non-membrane-bounded organelle; GO:0000793 condensed chromosome; GO:0031974 membrane-enclosed lumen; GO:0005654 nucleoplasm; GO:0070013 intracellular organelle lumen; GO:0044464 cell part; GO:0005622 intracellul…	GO:0097159 organic cyclic compound binding; GO:1901363 heterocyclic compound binding; GO:0003723 RNA binding; GO:0005515 protein binding; GO:0005488 binding; GO:0003676 nucleic acid binding;	K14843	PES1, NOP7; pescadillo		IPR001357;	BRCT domain;
P08651	Nuclear factor 1 C-type OS=Homo sapiens OX=9606 GN=NFIC PE=1 SV=2	0.725	Down	0.027961	NFIC	55.674	1.179	1.135	0.776	0.902	0.95	1.091	1.218	0.868	0.663	1.006	1.13	1.014	1.242	1.455	0.997	2.328	1.591	nucleus	GO:0097659 nucleic acid-templated transcription; GO:0009891 positive regulation of biosynthetic process; GO:0044699 single-organism process; GO:0009058 biosynthetic process; GO:0051253 negative regulation of RNA metabolic process; GO:0044237 cellular metabolic process; GO:2001141 regulation of RNA biosynthetic process; GO:0008152 metabolic process; GO:0009893 positive regulation of metabolic proc…	GO:0043229 intracellular organelle; GO:0043232 intracellular non-membrane-bounded organelle; GO:0044446 intracellular organelle part; GO:0031981 nuclear lumen; GO:0044424 intracellular part; GO:0044452 nucleolar part; GO:0005730 nucleolus; GO:0005623 cell; GO:0001650 fibrillar center; GO:0044422 organelle part; GO:0043228 non-membrane-bounded organelle; GO:0031974 membrane-enclosed lumen; GO:0043…	GO:0000981 RNA polymerase II transcription factor activity, sequence-specific DNA binding; GO:0001228 transcriptional activator activity, RNA polymerase II transcription regulatory region sequence-specific binding; GO:0003677 DNA binding; GO:0000976 transcription regulatory region sequence-specific DNA binding; GO:0001077 transcriptional activator activity, RNA polymerase II core promoter proxima…	K09170	NFIC; nuclear factor I/C		IPR019548; IPR003619; IPR020604;	CTF transcription factor/nuclear factor 1, N-terminal; MAD homology 1, Dwarfin-type; CTF transcription factor/nuclear factor 1, DNA-binding domain;
O00534	von Willebrand factor A domain-containing protein 5A OS=Homo sapiens OX=9606 GN=VWA5A PE=2 SV=2	0.684	Down	0.0022208	VWA5A	86.488	0.797	0.83	0.852	0.755	0.61	0.818	0.611	0.721	0.742	1.247	0.731	0.81	1.373	1.275	0.807	1.342	1.17	nucleus							IPR013694; IPR002035;	VIT domain; von Willebrand factor, type A;
Q9UJ70	N-acetyl-D-glucosamine kinase OS=Homo sapiens OX=9606 GN=NAGK PE=1 SV=4	1.611	Up	0.0142385	NAGK	37.375	1.179	0.781	1.754	1.589	0.827	0.885	1.508	1.687	0.731	0.514	0.731	0.805	1.201	0.828	0.808	0.402	0.746	cytoskeleton	GO:0009226 nucleotide-sugar biosynthetic process; GO:1901071 glucosamine-containing compound metabolic process; GO:0016310 phosphorylation; GO:0006725 cellular aromatic compound metabolic process; GO:0044699 single-organism process; GO:0009058 biosynthetic process; GO:0006050 mannosamine metabolic process; GO:0044237 cellular metabolic process; GO:0006796 phosphate-containing compound metabolic p…	GO:0070062 extracellular exosome; GO:0043226 organelle; GO:0044421 extracellular region part; GO:0044464 cell part; GO:0005622 intracellular; GO:0005737 cytoplasm; GO:0031982 vesicle; GO:1903561 extracellular vesicle; GO:0044424 intracellular part; GO:0005623 cell; GO:0005829 cytosol; GO:0043227 membrane-bounded organelle; GO:0005576 extracellular region; GO:0043230 extracellular organelle; GO:00…	GO:0045127 N-acetylglucosamine kinase activity; GO:0009384 N-acylmannosamine kinase activity; GO:0005524 ATP binding; GO:1901265 nucleoside phosphate binding; GO:0016773 phosphotransferase activity, alcohol group as acceptor; GO:0001882 nucleoside binding; GO:0043167 ion binding; GO:0005515 protein binding; GO:0000166 nucleotide binding; GO:0097159 organic cyclic compound binding; GO:1901363 hete…	K00884	NAGK, nagK; N-acetylglucosamine kinase [EC:2.7.1.59]	hsa00520 Amino sugar and nucleotide sugar metabolism; hsa01100 Metabolic pathways	IPR002731;	ATPase, BadF/BadG/BcrA/BcrD type;
Q9UHY8	Fasciculation and elongation protein zeta-2 OS=Homo sapiens OX=9606 GN=FEZ2 PE=1 SV=2	1.544	Up	0.037218	FEZ2	39.666						1.005	1.376	1.211	0.735					0.767	0.582	0.645	0.809	nucleus	GO:0044700 single organism signaling; GO:1902902 negative regulation of autophagosome assembly; GO:0048869 cellular developmental process; GO:0048666 neuron development; GO:0051129 negative regulation of cellular component organization; GO:0032989 cellular component morphogenesis; GO:0022008 neurogenesis; GO:0044699 single-organism process; GO:1902116 negative regulation of organelle assembly; GO…	GO:0030424 axon; GO:0042995 cell projection; GO:0005622 intracellular; GO:0044464 cell part; GO:0005737 cytoplasm; GO:0043005 neuron projection; GO:0044424 intracellular part; GO:0005623 cell; GO:0097458 neuron part;	GO:0005515 protein binding; GO:0005488 binding;
Q9UEY8	Gamma-adducin OS=Homo sapiens OX=9606 GN=ADD3 PE=1 SV=1	0.802	Down	0.027077	ADD3	79.154	1.053	1.322	0.94	0.864	0.83	0.789	0.624	0.716	1.156	1.212	0.927	1.158	1.038	1.38	0.953	1.3	1.23	nucleus	GO:0006810 transport; GO:0016043 cellular component organization; GO:0055085 transmembrane transport; GO:0006996 organelle organization; GO:0051179 localization; GO:0007010 cytoskeleton organization; GO:0009987 cellular process; GO:0071840 cellular component organization or biogenesis; GO:0051234 establishment of localization;	GO:0016020 membrane; GO:0098862 cluster of actin-based cell projections; GO:0005903 brush border; GO:0005938 cell cortex; GO:0030054 cell junction; GO:0071944 cell periphery; GO:0005737 cytoplasm; GO:0099568 cytoplasmic region; GO:0044424 intracellular part; GO:0005911 cell-cell junction; GO:0005623 cell; GO:0032279 asymmetric synapse; GO:0044422 organelle part; GO:0043228 non-membrane-bounded or…	GO:0003779 actin binding; GO:0005515 protein binding; GO:0008092 cytoskeletal protein binding; GO:0005200 structural constituent of cytoskeleton; GO:0005198 structural molecule activity; GO:0005516 calmodulin binding; GO:0005488 binding;	K18622	ADD; adducin		IPR001303;	Class II aldolase/adducin N-terminal;
Q9H8H3	Methyltransferase-like protein 7A OS=Homo sapiens OX=9606 GN=METTL7A PE=1 SV=1	0.621	Down	0.041302	METTL7A	28.319	0.945	1.191	0.776	0.752	0.657	0.854	0.592	0.634	1.122	1.058	1.159	1.208	0.751	0.864	0.853	3.076	1.803	extracellular	GO:0045321 leukocyte activation; GO:0002283 neutrophil activation involved in immune response; GO:0002252 immune effector process; GO:0044699 single-organism process; GO:0050896 response to stimulus; GO:0032259 methylation; GO:0051234 establishment of localization; GO:0008152 metabolic process; GO:1902578 single-organism localization; GO:0002275 myeloid cell activation involved in immune response…	GO:0016020 membrane; GO:1904724 tertiary granule lumen; GO:0005783 endoplasmic reticulum; GO:0044421 extracellular region part; GO:0031410 cytoplasmic vesicle; GO:0005737 cytoplasm; GO:0031982 vesicle; GO:0044433 cytoplasmic vesicle part; GO:0044424 intracellular part; GO:0005623 cell; GO:0044422 organelle part; GO:0043228 non-membrane-bounded organelle; GO:0070062 extracellular exosome; GO:00319…	GO:0016741 transferase activity, transferring one-carbon groups; GO:0008168 methyltransferase activity; GO:0003824 catalytic activity; GO:0016740 transferase activity;				IPR029063; IPR013216;	S-adenosyl-L-methionine-dependent methyltransferase; Methyltransferase type 11;
O75340	Programmed cell death protein 6 OS=Homo sapiens OX=9606 GN=PDCD6 PE=1 SV=1	1.227	Up	0.043004	PDCD6	21.868	1.086	0.99	1.725	1.197	0.914	0.859	0.912	1.169	1.169	0.836	0.876	1.031	1.124	0.881	0.816	0.934	0.763	cytoplasm,nucleus	GO:0044700 single organism signaling; GO:0010941 regulation of cell death; GO:0030335 positive regulation of cell migration; GO:0032270 positive regulation of cellular protein metabolic process; GO:0051896 regulation of protein kinase B signaling; GO:0007166 cell surface receptor signaling pathway; GO:0015031 protein transport; GO:0010594 regulation of endothelial cell migration; GO:0008152 metab…	GO:0016020 membrane; GO:0042175 nuclear outer membrane-endoplasmic reticulum membrane network; GO:0044421 extracellular region part; GO:0005783 endoplasmic reticulum; GO:0031090 organelle membrane; GO:0031410 cytoplasmic vesicle; GO:0031982 vesicle; GO:0005737 cytoplasm; GO:0044424 intracellular part; GO:0005623 cell; GO:0044422 organelle part; GO:0070062 extracellular exosome; GO:0031965 nuclear…	GO:0004198 calcium-dependent cysteine-type endopeptidase activity; GO:0008233 peptidase activity; GO:0043167 ion binding; GO:0046983 protein dimerization activity; GO:0008234 cysteine-type peptidase activity; GO:0016787 hydrolase activity; GO:0005515 protein binding; GO:0048306 calcium-dependent protein binding; GO:0004175 endopeptidase activity; GO:0043495 protein anchor; GO:0042802 identical pr…				IPR011992; IPR002048;	EF-hand domain pair; EF-hand domain;
Q9H773	dCTP pyrophosphatase 1 OS=Homo sapiens OX=9606 GN=DCTPP1 PE=1 SV=1	1.474	Up	0.045601	DCTPP1	18.681	1.389	0.635	2.042	1.543	1.039	0.794	1.327	1.157	0.799	0.848	0.715	0.696	0.451	0.765	1.216	0.575	1.203	extracellular	GO:0044085 cellular component biogenesis; GO:0009147 pyrimidine nucleoside triphosphate metabolic process; GO:0009117 nucleotide metabolic process; GO:0044699 single-organism process; GO:0046065 dCTP metabolic process; GO:0009262 deoxyribonucleotide metabolic process; GO:0044237 cellular metabolic process; GO:0006796 phosphate-containing compound metabolic process; GO:0006253 dCTP catabolic proce…	GO:0043226 organelle; GO:0043231 intracellular membrane-bounded organelle; GO:0043229 intracellular organelle; GO:0005634 nucleus; GO:0044464 cell part; GO:0005622 intracellular; GO:0005737 cytoplasm; GO:0044424 intracellular part; GO:0043227 membrane-bounded organelle; GO:0005623 cell; GO:0005829 cytosol; GO:0005739 mitochondrion; GO:0044444 cytoplasmic part;	GO:0000287 magnesium ion binding; GO:1901265 nucleoside phosphate binding; GO:0047840 dCTP diphosphatase activity; GO:0043167 ion binding; GO:0016817 hydrolase activity, acting on acid anhydrides; GO:0005515 protein binding; GO:0016787 hydrolase activity; GO:0000166 nucleotide binding; GO:0032552 deoxyribonucleotide binding; GO:1901363 heterocyclic compound binding; GO:0097159 organic cyclic comp…	K16904	DCTPP1; dCTP diphosphatase [EC:3.6.1.12]	hsa00240 Pyrimidine metabolism; hsa01100 Metabolic pathways
O95183	Vesicle-associated membrane protein 5 OS=Homo sapiens OX=9606 GN=VAMP5 PE=1 SV=1	1.531	Up	0.042724	VAMP5	12.805	0.933	0.895	1.772	0.873	0.591	0.996	2.363	1.434	0.99	0.75	0.56	0.862	1.036	0.775	0.925	0.724	0.667	cytoplasm	GO:0014706 striated muscle tissue development; GO:0016043 cellular component organization; GO:0090174 organelle membrane fusion; GO:0044707 single-multicellular organism process; GO:0010256 endomembrane system organization; GO:0048869 cellular developmental process; GO:0048193 Golgi vesicle transport; GO:0090002 establishment of protein localization to plasma membrane; GO:0044699 single-organism …	GO:0016020 membrane; GO:0044421 extracellular region part; GO:0031090 organelle membrane; GO:0031410 cytoplasmic vesicle; GO:0098796 membrane protein complex; GO:0030054 cell junction; GO:0044291 cell-cell contact zone; GO:0071944 cell periphery; GO:0005737 cytoplasm; GO:0031982 vesicle; GO:0044433 cytoplasmic vesicle part; GO:0032991 macromolecular complex; GO:0031224 intrinsic component of memb…	GO:0000149 SNARE binding; GO:0005484 SNAP receptor activity; GO:0005515 protein binding; GO:0005488 binding;	K08514	VAMP5; vesicle-associated membrane protein 5	hsa04130 SNARE interactions in vesicular transport	IPR001388;	Synaptobrevin;
Q9NTX5	Ethylmalonyl-CoA decarboxylase OS=Homo sapiens OX=9606 GN=ECHDC1 PE=1 SV=2	0.783	Down	0.03884	ECHDC1	33.698	1.502	0.801	0.767	1.01	0.845	0.986	0.55	0.956	0.868	1.201	1.15	0.924	1.373	1.653	0.976	0.982	1.147	cytoplasm	GO:0034440 lipid oxidation; GO:0044699 single-organism process; GO:0044255 cellular lipid metabolic process; GO:0044237 cellular metabolic process; GO:0071704 organic substance metabolic process; GO:0008152 metabolic process; GO:0030258 lipid modification; GO:0044248 cellular catabolic process; GO:0032787 monocarboxylic acid metabolic process; GO:0009987 cellular process; GO:0006629 lipid metabol…	GO:0043229 intracellular organelle; GO:0044421 extracellular region part; GO:0005737 cytoplasm; GO:0031982 vesicle; GO:0044424 intracellular part; GO:0005829 cytosol; GO:0005623 cell; GO:0005576 extracellular region; GO:0005739 mitochondrion; GO:0043231 intracellular membrane-bounded organelle; GO:0043226 organelle; GO:0070062 extracellular exosome; GO:0005622 intracellular; GO:0044464 cell part;…	GO:0004492 methylmalonyl-CoA decarboxylase activity; GO:0003824 catalytic activity; GO:0016830 carbon-carbon lyase activity; GO:0016831 carboxy-lyase activity; GO:0016829 lyase activity; GO:0016836 hydro-lyase activity; GO:0016835 carbon-oxygen lyase activity; GO:0004300 enoyl-CoA hydratase activity;	K18426	ECHDC1; ethylmalonyl-CoA/methylmalonyl-CoA decarboxylase [EC:4.1.1.94 4.1.1.41]	hsa00640 Propanoate metabolism; hsa01100 Metabolic pathways	IPR029045;	ClpP/crotonase-like domain;
Q06210	Glutamine--fructose-6-phosphate aminotransferase [isomerizing] 1 OS=Homo sapiens OX=9606 GN=GFPT1 PE=1 SV=3	1.725	Up	0.0080979	GFPT1	78.806	1.72	0.585	1.677	1.197	1.667	0.721	1.374	1.253	0.863	0.77	0.728	0.547	0.544	0.739	0.747	0.445	1.179	mitochondria	GO:0009226 nucleotide-sugar biosynthetic process; GO:0044700 single organism signaling; GO:0044699 single-organism process; GO:0009058 biosynthetic process; GO:0006002 fructose 6-phosphate metabolic process; GO:0044237 cellular metabolic process; GO:0006796 phosphate-containing compound metabolic process; GO:0030968 endoplasmic reticulum unfolded protein response; GO:0007165 signal transduction; …	GO:0044421 extracellular region part; GO:0031982 vesicle; GO:0005737 cytoplasm; GO:0044424 intracellular part; GO:0005829 cytosol; GO:0005623 cell; GO:0005576 extracellular region; GO:0043226 organelle; GO:0070062 extracellular exosome; GO:0005622 intracellular; GO:0044464 cell part; GO:1903561 extracellular vesicle; GO:0043227 membrane-bounded organelle; GO:0043230 extracellular organelle; GO:00…	GO:0016769 transferase activity, transferring nitrogenous groups; GO:0097367 carbohydrate derivative binding; GO:0070548 L-glutamine aminotransferase activity; GO:0003824 catalytic activity; GO:0005488 binding; GO:0030246 carbohydrate binding; GO:0008483 transaminase activity; GO:0016740 transferase activity; GO:0004360 glutamine-fructose-6-phosphate transaminase (isomerizing) activity;	K00820	glmS, GFPT; glucosamine---fructose-6-phosphate aminotransferase (isomerizing) [EC:2.6.1.16]	hsa00250 Alanine, aspartate and glutamate metabolism; hsa00520 Amino sugar and nucleotide sugar metabolism; hsa01100 Metabolic pathways; hsa04931 Insulin resistance	IPR001347; IPR029055; IPR017932;	Sugar isomerase (SIS); Nucleophile aminohydrolases, N-terminal; Glutamine amidotransferase type 2 domain;
O00587	Beta-1,3-N-acetylglucosaminyltransferase manic fringe OS=Homo sapiens OX=9606 GN=MFNG PE=1 SV=2	0.664	Down	0.036661	MFNG	36.202	0.724	1.117	0.839	0.83	1.724	1.497	1.093	0.398	0.834	0.888	1.333	2.266	1.506	0.993	2.314	1.419	1.408	extracellular	GO:0050794 regulation of cellular process; GO:0044707 single-multicellular organism process; GO:0045747 positive regulation of Notch signaling pathway; GO:0045321 leukocyte activation; GO:0002252 immune effector process; GO:0048869 cellular developmental process; GO:0032092 positive regulation of protein binding; GO:0023051 regulation of signaling; GO:0007389 pattern specification process; GO:004…	GO:0043229 intracellular organelle; GO:0016020 membrane; GO:0005615 extracellular space; GO:0044421 extracellular region part; GO:0098588 bounding membrane of organelle; GO:0031090 organelle membrane; GO:0005737 cytoplasm; GO:0044446 intracellular organelle part; GO:0000139 Golgi membrane; GO:0031224 intrinsic component of membrane; GO:0012505 endomembrane system; GO:0044424 intracellular part; G…	GO:0008375 acetylglucosaminyltransferase activity; GO:0016758 transferase activity, transferring hexosyl groups; GO:0003824 catalytic activity; GO:0005488 binding; GO:0043167 ion binding; GO:0043169 cation binding; GO:0046872 metal ion binding; GO:0008194 UDP-glycosyltransferase activity; GO:0016757 transferase activity, transferring glycosyl groups; GO:0033829 O-fucosylpeptide 3-beta-N-acetylglu…	K05948	FNG; fringe [EC:2.4.1.222]	hsa00514 Other types of O-glycan biosynthesis; hsa04330 Notch signaling pathway; hsa05165 Human papillomavirus infection
Q07075	Glutamyl aminopeptidase OS=Homo sapiens OX=9606 GN=ENPEP PE=1 SV=3	0.57	Down	0.0101189	ENPEP	109.24	0.869	0.951	0.689	0.752	0.64	1.113	0.634	0.517	0.781	1.013	1.425	1.61	0.67	0.702	1.164	2.142	2.115	extracellular	GO:0044700 single organism signaling; GO:0065008 regulation of biological quality; GO:0007586 digestion; GO:0006518 peptide metabolic process; GO:0051674 localization of cell; GO:0001568 blood vessel development; GO:0044236 multicellular organism metabolic process; GO:0016486 peptide hormone processing; GO:0044699 single-organism process; GO:0016485 protein processing; GO:0060177 regulation of an…	GO:0016020 membrane; GO:0044421 extracellular region part; GO:0098862 cluster of actin-based cell projections; GO:0005903 brush border; GO:0009897 external side of plasma membrane; GO:0016324 apical plasma membrane; GO:0031090 organelle membrane; GO:0031410 cytoplasmic vesicle; GO:0071944 cell periphery; GO:0005737 cytoplasm; GO:0031982 vesicle; GO:0031224 intrinsic component of membrane; GO:0044…	GO:0008238 exopeptidase activity; GO:0008233 peptidase activity; GO:0043167 ion binding; GO:0070006 metalloaminopeptidase activity; GO:0008235 metalloexopeptidase activity; GO:0004177 aminopeptidase activity; GO:0016787 hydrolase activity; GO:0008237 metallopeptidase activity; GO:0033218 amide binding; GO:0008270 zinc ion binding; GO:0046914 transition metal ion binding; GO:0042277 peptide bindin…	K11141	ENPEP, CD249; glutamyl aminopeptidase [EC:3.4.11.7]	hsa04614 Renin-angiotensin system	IPR014782; IPR024571;	Peptidase M1, membrane alanine aminopeptidase, N-terminal; ERAP1-like C-terminal domain;
P55011	Solute carrier family 12 member 2 OS=Homo sapiens OX=9606 GN=SLC12A2 PE=1 SV=1	0.727	Down	0.044878	SLC12A2	131.45	0.779	0.825	1.027	0.624	0.731	0.9	0.848	0.79	1.238	1.259	0.826	1.012	1.598	2.066	0.833	0.966	0.926	plasma membrane	GO:0098661 inorganic anion transmembrane transport; GO:0050794 regulation of cellular process; GO:0044700 single organism signaling; GO:0016043 cellular component organization; GO:0065008 regulation of biological quality; GO:0034220 ion transmembrane transport; GO:0007214 gamma-aminobutyric acid signaling pathway; GO:0030001 metal ion transport; GO:0009628 response to abiotic stimulus; GO:0044699…	GO:0016020 membrane; GO:0044421 extracellular region part; GO:0031226 intrinsic component of plasma membrane; GO:0016324 apical plasma membrane; GO:0071944 cell periphery; GO:0031982 vesicle; GO:0031224 intrinsic component of membrane; GO:0005887 integral component of plasma membrane; GO:0005623 cell; GO:0005576 extracellular region; GO:0016021 integral component of membrane; GO:0005886 plasma me…	GO:0015294 solute:cation symporter activity; GO:0022804 active transmembrane transporter activity; GO:0015291 secondary active transmembrane transporter activity; GO:0008519 ammonium transmembrane transporter activity; GO:0015075 ion transmembrane transporter activity; GO:0022853 active ion transmembrane transporter activity; GO:0015293 symporter activity; GO:0019901 protein kinase binding; GO:00…	K10951	SLC12A2, NKCC1; solute carrier family 12 (sodium/potassium/chloride transporter), member 2	hsa04970 Salivary secretion; hsa04972 Pancreatic secretion; hsa05110 Vibrio cholerae infection	IPR013612; IPR018491; IPR004841;	Amino acid permease, N-terminal; SLC12A transporter, C-terminal; Amino acid permease/ SLC12A domain;
O43402	ER membrane protein complex subunit 8 OS=Homo sapiens OX=9606 GN=EMC8 PE=1 SV=1	1.56	Up	0.0134429	EMC8	23.773	1.124	0.577	1.624	1.529	0.999	0.877	1.219	1.629	0.829	0.756	1.042	0.451	0.8	0.785	0.63	0.848	0.618	extracellular		GO:0043229 intracellular organelle; GO:0016020 membrane; GO:0005783 endoplasmic reticulum; GO:0042175 nuclear outer membrane-endoplasmic reticulum membrane network; GO:0098796 membrane protein complex; GO:0005737 cytoplasm; GO:0044446 intracellular organelle part; GO:0012505 endomembrane system; GO:0032991 macromolecular complex; GO:0031224 intrinsic component of membrane; GO:0044424 intracellula…	GO:0005515 protein binding; GO:0005488 binding;	K23569
Q9NY15	Stabilin-1 OS=Homo sapiens OX=9606 GN=STAB1 PE=1 SV=3	0.729	Down	0.0064561	STAB1	275.48	1.135	0.661	0.883	0.815	0.908	0.902	0.676	0.835	0.793	1.274	1.533	1.367	0.804	0.861	0.995	1.335	1.106	plasma membrane	GO:0044700 single organism signaling; GO:0051093 negative regulation of developmental process; GO:0098542 defense response to other organism; GO:0051241 negative regulation of multicellular organismal process; GO:0044699 single-organism process; GO:0048519 negative regulation of biological process; GO:0043207 response to external biotic stimulus; GO:0050896 response to stimulus; GO:0051707 respon…	GO:0043229 intracellular organelle; GO:0097708 intracellular vesicle; GO:0016020 membrane; GO:0031226 intrinsic component of plasma membrane; GO:0098588 bounding membrane of organelle; GO:0030666 endocytic vesicle membrane; GO:0031090 organelle membrane; GO:0031410 cytoplasmic vesicle; GO:0071944 cell periphery; GO:0031982 vesicle; GO:0005737 cytoplasm; GO:0044446 intracellular organelle part; GO…	GO:0015035 protein disulfide oxidoreductase activity; GO:0043167 ion binding; GO:0044877 macromolecular complex binding; GO:0038024 cargo receptor activity; GO:0071813 lipoprotein particle binding; GO:0005515 protein binding; GO:0005044 scavenger receptor activity; GO:0016491 oxidoreductase activity; GO:0015036 disulfide oxidoreductase activity; GO:0030228 lipoprotein particle receptor activity; …	K19020	STAB1; stabilin-1		IPR016187; IPR001881; IPR000742; IPR016186; IPR002049; IPR000538; IPR024731; IPR000782; IPR023413;	C-type lectin fold; EGF-like calcium-binding domain; EGF-like domain; C-type lectin-like/link domain; Laminin EGF domain; Link domain; EGF domain; FAS1 domain; Green fluorescent protein-like;
P15144	Aminopeptidase N OS=Homo sapiens OX=9606 GN=ANPEP PE=1 SV=4	0.624	Down	0.037704	ANPEP	109.54	1.208	1.044	0.719	0.762	0.686	0.827	0.459	0.471	1.009	0.939	1.408	1.34	0.605	0.853	1.002	2.636	1.459	endoplasmic reticulum	GO:0044409 entry into host; GO:0044700 single organism signaling; GO:0065008 regulation of biological quality; GO:0045321 leukocyte activation; GO:0006518 peptide metabolic process; GO:0001568 blood vessel development; GO:0048869 cellular developmental process; GO:0044699 single-organism process; GO:0044764 multi-organism cellular process; GO:0044237 cellular metabolic process; GO:0051234 establi…	GO:0016020 membrane; GO:0005615 extracellular space; GO:0044421 extracellular region part; GO:0009897 external side of plasma membrane; GO:0031410 cytoplasmic vesicle; GO:0031090 organelle membrane; GO:0071944 cell periphery; GO:0031982 vesicle; GO:0005737 cytoplasm; GO:0044433 cytoplasmic vesicle part; GO:0031224 intrinsic component of membrane; GO:0044424 intracellular part; GO:0005623 cell; GO…	GO:0008238 exopeptidase activity; GO:0008233 peptidase activity; GO:0043167 ion binding; GO:0070006 metalloaminopeptidase activity; GO:0008235 metalloexopeptidase activity; GO:0004177 aminopeptidase activity; GO:0008237 metallopeptidase activity; GO:0016787 hydrolase activity; GO:0033218 amide binding; GO:0008270 zinc ion binding; GO:0001618 virus receptor activity; GO:0060089 molecular transduce…	K11140	ANPEP, CD13; aminopeptidase N [EC:3.4.11.2]	hsa00480 Glutathione metabolism; hsa01100 Metabolic pathways; hsa04614 Renin-angiotensin system; hsa04640 Hematopoietic cell lineage	IPR014782; IPR024571;	Peptidase M1, membrane alanine aminopeptidase, N-terminal; ERAP1-like C-terminal domain;
P13761	HLA class II histocompatibility antigen, DRB1-7 beta chain OS=Homo sapiens OX=9606 GN=HLA-DRB1 PE=1 SV=1	0.17	Down	0.02038	HLA-DRB1	29.822	0.396	0.158	0.151	0.148	0.273	0.561	0.409	0.287	1.312	0.177	8.958	0.511		1.433	2.348	0.501	2.928	extracellular	GO:0044085 cellular component biogenesis; GO:0044700 single organism signaling; GO:0002694 regulation of leukocyte activation; GO:0050672 negative regulation of lymphocyte proliferation; GO:0016064 immunoglobulin mediated immune response; GO:0065008 regulation of biological quality; GO:0032944 regulation of mononuclear cell proliferation; GO:0007166 cell surface receptor signaling pathway; GO:005…	GO:0016020 membrane; GO:0009897 external side of plasma membrane; GO:0045334 clathrin-coated endocytic vesicle; GO:0031090 organelle membrane; GO:0005737 cytoplasm; GO:0044433 cytoplasmic vesicle part; GO:0032991 macromolecular complex; GO:0032588 trans-Golgi network membrane; GO:0005623 cell; GO:0044422 organelle part; GO:0005765 lysosomal membrane; GO:0042613 MHC class II protein complex; GO:00…	GO:0038023 signaling receptor activity; GO:0060089 molecular transducer activity; GO:0004872 receptor activity; GO:0042277 peptide binding; GO:0005488 binding; GO:0005515 protein binding; GO:0042605 peptide antigen binding; GO:0033218 amide binding; GO:0004888 transmembrane signaling receptor activity; GO:0004871 signal transducer activity; GO:0032395 MHC class II receptor activity; GO:0003823 an…				IPR007110; IPR013783; IPR014745; IPR011162; IPR000353; IPR003597;	Immunoglobulin-like domain; Immunoglobulin-like fold; MHC class II, alpha/beta chain, N-terminal; MHC classes I/II-like antigen recognition protein; MHC class II, beta chain, N-terminal; Immunoglobulin C1-set;
Q9BXJ9	N-alpha-acetyltransferase 15, NatA auxiliary subunit OS=Homo sapiens OX=9606 GN=NAA15 PE=1 SV=1	0.752	Down	0.042937	NAA15	101.27	0.873	0.788	1.203	0.343	0.804	1.219	1.084	0.888	1.304	1.165	1.18	1.288	1.218	1.727	1.056	1.304	1.122	cytoplasm	GO:0065008 regulation of biological quality; GO:0010941 regulation of cell death; GO:0001568 blood vessel development; GO:0097659 nucleic acid-templated transcription; GO:0048869 cellular developmental process; GO:0009891 positive regulation of biosynthetic process; GO:0044699 single-organism process; GO:0009058 biosynthetic process; GO:0044237 cellular metabolic process; GO:2001141 regulation of…	GO:0043229 intracellular organelle; GO:0016020 membrane; GO:0031415 NatA complex; GO:0005737 cytoplasm; GO:0032991 macromolecular complex; GO:0044424 intracellular part; GO:1990234 transferase complex; GO:0005829 cytosol; GO:0005667 transcription factor complex; GO:0005623 cell; GO:0043226 organelle; GO:0043231 intracellular membrane-bounded organelle; GO:0005634 nucleus; GO:1902494 catalytic com…	GO:0043022 ribosome binding; GO:0097159 organic cyclic compound binding; GO:1901363 heterocyclic compound binding; GO:0003723 RNA binding; GO:0005488 binding; GO:0044877 macromolecular complex binding; GO:0003676 nucleic acid binding; GO:0005515 protein binding; GO:0043021 ribonucleoprotein complex binding;	K20792	NAA15_16; N-alpha-acetyltransferase 15/16, NatA auxiliary subunit		IPR011990; IPR013026;	Tetratricopeptide-like helical domain; Tetratricopeptide repeat-containing domain;
P02511	Alpha-crystallin B chain OS=Homo sapiens OX=9606 GN=CRYAB PE=1 SV=2	2.601	Up	0.033098	CRYAB	20.159	0.718	0.519	1.762	0.699	2.824	1.002	4.466	0.461	0.808	0.416	0.462	0.635	0.56	0.738	0.85	0.368	0.502	mitochondria	GO:0044700 single organism signaling; GO:0044085 cellular component biogenesis; GO:0003012 muscle system process; GO:0010941 regulation of cell death; GO:0031109 microtubule polymerization or depolymerization; GO:0051129 negative regulation of cellular component organization; GO:0044699 single-organism process; GO:0032459 regulation of protein oligomerization; GO:0044237 cellular metabolic proces…	GO:0016020 membrane; GO:0030425 dendrite; GO:0044421 extracellular region part; GO:0005737 cytoplasm; GO:0043025 neuronal cell body; GO:0099080 supramolecular complex; GO:0005623 cell; GO:0031674 I band; GO:0043197 dendritic spine; GO:0044422 organelle part; GO:0043228 non-membrane-bounded organelle; GO:0070062 extracellular exosome; GO:0005654 nucleoplasm; GO:0098590 plasma membrane region; GO:0…	GO:0005212 structural constituent of eye lens; GO:0008092 cytoskeletal protein binding; GO:0042802 identical protein binding; GO:0042803 protein homodimerization activity; GO:0008017 microtubule binding; GO:0005488 binding; GO:0043167 ion binding; GO:0046983 protein dimerization activity; GO:0015631 tubulin binding; GO:0046872 metal ion binding; GO:0043169 cation binding; GO:0005515 protein bindi…	K09542	CRYAB; crystallin, alpha B	hsa04141 Protein processing in endoplasmic reticulum; hsa04213 Longevity regulating pathway - multiple species	IPR002068; IPR003090; IPR008978;	Alpha crystallin/Hsp20 domain; Alpha-crystallin, N-terminal; HSP20-like chaperone;
P17693	HLA class I histocompatibility antigen, alpha chain G OS=Homo sapiens OX=9606 GN=HLA-G PE=1 SV=1	1.293	Up	0.029199	HLA-G	38.224	1.83	0.883	1.294	1.334	1.037	0.863	0.896	1.105	1.009	0.951	1.119	0.904	0.781	0.894	0.778	0.892	0.727	extracellular	GO:0050863 regulation of T cell activation; GO:0044700 single organism signaling; GO:0002694 regulation of leukocyte activation; GO:0050672 negative regulation of lymphocyte proliferation; GO:0051093 negative regulation of developmental process; GO:0032944 regulation of mononuclear cell proliferation; GO:2001198 regulation of dendritic cell differentiation; GO:2001199 negative regulation of dendr…	GO:0016020 membrane; GO:0031090 organelle membrane; GO:0005737 cytoplasm; GO:0044433 cytoplasmic vesicle part; GO:0032991 macromolecular complex; GO:0005623 cell; GO:0044422 organelle part; GO:0005769 early endosome; GO:0005622 intracellular; GO:0071556 integral component of lumenal side of endoplasmic reticulum membrane; GO:0043227 membrane-bounded organelle; GO:0005789 endoplasmic reticulum mem…	GO:0042802 identical protein binding; GO:0042277 peptide binding; GO:0005102 receptor binding; GO:0042803 protein homodimerization activity; GO:0005488 binding; GO:0046983 protein dimerization activity; GO:0005515 protein binding; GO:0042605 peptide antigen binding; GO:0033218 amide binding; GO:0003823 antigen binding;	K06751	MHC1; major histocompatibility complex, class I	hsa04144 Endocytosis; hsa04145 Phagosome; hsa04218 Cellular senescence; hsa04514 Cell adhesion molecules (CAMs); hsa04612 Antigen processing and presentation; hsa04650 Natural killer cell mediated cytotoxicity; hsa04940 Type I diabetes mellitus; hsa05163 Human cytomegalovirus infection; hsa05165 Human papillomavirus infection; hsa05166 Human T-cell leukemia virus 1 infection; hsa05167 Kaposi sarc…	IPR007110; IPR013783; IPR011161; IPR001039; IPR011162; IPR003597;	Immunoglobulin-like domain; Immunoglobulin-like fold; MHC class I-like antigen recognition-like; MHC class I alpha chain, alpha1 alpha2 domains; MHC classes I/II-like antigen recognition protein; Immunoglobulin C1-set;
Q96GQ7	Probable ATP-dependent RNA helicase DDX27 OS=Homo sapiens OX=9606 GN=DDX27 PE=1 SV=2	1.634	Up	0.020258	DDX27	89.834	1.097	0.723	1.544	0.76	1.182	0.617	1.831	1.591	0.748	0.642	0.638	0.433	1.332	0.621	0.765	0.425	0.635	nucleus	GO:0016072 rRNA metabolic process; GO:0006396 RNA processing; GO:0034470 ncRNA processing; GO:0044085 cellular component biogenesis; GO:0022613 ribonucleoprotein complex biogenesis; GO:0006725 cellular aromatic compound metabolic process; GO:0006807 nitrogen compound metabolic process; GO:0042254 ribosome biogenesis; GO:1901360 organic cyclic compound metabolic process; GO:0044238 primary metabol…	GO:0043229 intracellular organelle; GO:0043232 intracellular non-membrane-bounded organelle; GO:0044446 intracellular organelle part; GO:0031981 nuclear lumen; GO:0044424 intracellular part; GO:0005730 nucleolus; GO:0005623 cell; GO:0044422 organelle part; GO:0043228 non-membrane-bounded organelle; GO:0043231 intracellular membrane-bounded organelle; GO:0043226 organelle; GO:0031974 membrane-encl…	GO:1901265 nucleoside phosphate binding; GO:0008026 ATP-dependent helicase activity; GO:0016817 hydrolase activity, acting on acid anhydrides; GO:0005515 protein binding; GO:0016787 hydrolase activity; GO:0016887 ATPase activity; GO:1901363 heterocyclic compound binding; GO:0097159 organic cyclic compound binding; GO:0016462 pyrophosphatase activity; GO:0003824 catalytic activity; GO:0032553 ribo…	K13181	DDX27, DRS1; ATP-dependent RNA helicase DDX27 [EC:3.6.4.13]		IPR011545; IPR014014; IPR014001; IPR027417; IPR001650;	DEAD/DEAH box helicase domain; RNA helicase, DEAD-box type, Q motif; Helicase superfamily 1/2, ATP-binding domain; P-loop containing nucleoside triphosphate hydrolase; Helicase, C-terminal;
P0DN78	Medium-wave-sensitive opsin 3 OS=Homo sapiens OX=9606 GN=OPN1MW3 PE=3 SV=1	0.479	Down	0.041557	OPN1MW3	40.584	0.617	0.533	0.61	0.712	1.172					1.351	1.237	2.709	0.793					plasma membrane	GO:0050794 regulation of cellular process; GO:0044700 single organism signaling; GO:0009581 detection of external stimulus; GO:0007601 visual perception; GO:0009628 response to abiotic stimulus; GO:0044267 cellular protein metabolic process; GO:0044699 single-organism process; GO:0050896 response to stimulus; GO:0044237 cellular metabolic process; GO:0050877 neurological system process; GO:007170…	GO:0016020 membrane; GO:0044464 cell part; GO:0071944 cell periphery; GO:0044425 membrane part; GO:0031224 intrinsic component of membrane; GO:0005623 cell; GO:0016021 integral component of membrane; GO:0005886 plasma membrane;	GO:0038023 signaling receptor activity; GO:0060089 molecular transducer activity; GO:0004872 receptor activity; GO:0004930 G-protein coupled receptor activity; GO:0004888 transmembrane signaling receptor activity; GO:0004871 signal transducer activity; GO:0009881 photoreceptor activity; GO:0099600 transmembrane receptor activity;	K04251	OPN1LW, OPN1MW; long/medium wavelength-sensitive opsin		IPR017452;	GPCR, rhodopsin-like, 7TM;
Q3ZCW2	Galectin-related protein OS=Homo sapiens OX=9606 GN=LGALSL PE=1 SV=2	3.293	Up	0.023236	LGALSL	18.986						0.848	1.24	3.576	0.987					0.606	0.437	0.411	0.566	cytoskeleton		GO:0005623 cell; GO:0005622 intracellular; GO:0044464 cell part;	GO:0030246 carbohydrate binding; GO:0005515 protein binding; GO:0005488 binding;				IPR001079; IPR013320;	Galectin, carbohydrate recognition domain; Concanavalin A-like lectin/glucanase domain;
P06737	Glycogen phosphorylase, liver form OS=Homo sapiens OX=9606 GN=PYGL PE=1 SV=4	1.422	Up	0.024025	PYGL	97.147	1.103	0.732	1.042	1.069	1.586	1.515	1.179	1.944	0.983	0.754	1.008	1.042	0.865	0.899	1.115	0.484	0.804	cytoplasm	GO:0065008 regulation of biological quality; GO:0045321 leukocyte activation; GO:0042593 glucose homeostasis; GO:0044699 single-organism process; GO:0009058 biosynthetic process; GO:0006015 5-phosphoribose 1-diphosphate biosynthetic process; GO:0044237 cellular metabolic process; GO:0006796 phosphate-containing compound metabolic process; GO:0044264 cellular polysaccharide metabolic process; GO:0…	GO:0034774 secretory granule lumen; GO:0043229 intracellular organelle; GO:0097708 intracellular vesicle; GO:0044421 extracellular region part; GO:0031410 cytoplasmic vesicle; GO:0031982 vesicle; GO:0005737 cytoplasm; GO:0044446 intracellular organelle part; GO:0044433 cytoplasmic vesicle part; GO:0012505 endomembrane system; GO:0044424 intracellular part; GO:0005829 cytosol; GO:0005623 cell; GO:…	GO:1901265 nucleoside phosphate binding; GO:0046983 protein dimerization activity; GO:0005515 protein binding; GO:0048029 monosaccharide binding; GO:0005496 steroid binding; GO:0030170 pyridoxal phosphate binding; GO:0097159 organic cyclic compound binding; GO:1901363 heterocyclic compound binding; GO:0002054 nucleobase binding; GO:0042802 identical protein binding; GO:0016208 AMP binding; GO:003…	K00688	PYG, glgP; glycogen phosphorylase [EC:2.4.1.1]	hsa00500 Starch and sucrose metabolism; hsa01100 Metabolic pathways; hsa04217 Necroptosis; hsa04910 Insulin signaling pathway; hsa04922 Glucagon signaling pathway; hsa04931 Insulin resistance
Q6EMK4	Vasorin OS=Homo sapiens OX=9606 GN=VASN PE=1 SV=1	0.696	Down	0.0076954	VASN	71.712	0.578	0.657	0.641	0.593	0.953	0.964	0.945	0.917	1.138	0.919	0.971	1.378	0.924	1.394	0.894	1.452	1.506	extracellular	GO:0050794 regulation of cellular process; GO:0051093 negative regulation of developmental process; GO:0033554 cellular response to stress; GO:0010717 regulation of epithelial to mesenchymal transition; GO:0009968 negative regulation of signal transduction; GO:0009628 response to abiotic stimulus; GO:0017015 regulation of transforming growth factor beta receptor signaling pathway; GO:0023051 regu…	GO:0016020 membrane; GO:0005615 extracellular space; GO:0044421 extracellular region part; GO:0031090 organelle membrane; GO:0071944 cell periphery; GO:0031982 vesicle; GO:0005737 cytoplasm; GO:0031224 intrinsic component of membrane; GO:0044424 intracellular part; GO:0005623 cell; GO:0044422 organelle part; GO:0070062 extracellular exosome; GO:0005765 lysosomal membrane; GO:0044425 membrane part…	GO:0050839 cell adhesion molecule binding; GO:0019955 cytokine binding; GO:0005515 protein binding; GO:0019838 growth factor binding; GO:0050431 transforming growth factor beta binding; GO:0005488 binding; GO:0045296 cadherin binding;				IPR013783; IPR000483; IPR000372; IPR032675; IPR003961; IPR000742;	Immunoglobulin-like fold; Cysteine-rich flanking region, C-terminal; Leucine-rich repeat N-terminal domain; Leucine-rich repeat domain, L domain-like; Fibronectin type III; EGF-like domain;
P62820	Ras-related protein Rab-1A OS=Homo sapiens OX=9606 GN=RAB1A PE=1 SV=3	1.382	Up	0.029483	RAB1A	22.677	1.156	0.751	1.481	0.9	1.012	0.969	1.6	1.735	0.982	0.774	0.761	0.56	1.212	1.017	1.002	0.687	0.795	cytoplasm	GO:0044700 single organism signaling; GO:0044085 cellular component biogenesis; GO:1905037 autophagosome organization; GO:0065008 regulation of biological quality; GO:0009914 hormone transport; GO:0032270 positive regulation of cellular protein metabolic process; GO:0035459 cargo loading into vesicle; GO:0048208 COPII vesicle coating; GO:0051443 positive regulation of ubiquitin-protein transferas…	GO:0030658 transport vesicle membrane; GO:0016020 membrane; GO:0042175 nuclear outer membrane-endoplasmic reticulum membrane network; GO:0044421 extracellular region part; GO:0005783 endoplasmic reticulum; GO:0031090 organelle membrane; GO:0031410 cytoplasmic vesicle; GO:0031982 vesicle; GO:0005737 cytoplasm; GO:0044433 cytoplasmic vesicle part; GO:0044424 intracellular part; GO:0005623 cell; GO:…	GO:1901265 nucleoside phosphate binding; GO:0001882 nucleoside binding; GO:0043167 ion binding; GO:0016817 hydrolase activity, acting on acid anhydrides; GO:0016787 hydrolase activity; GO:0005515 protein binding; GO:0000166 nucleotide binding; GO:0017111 nucleoside-triphosphatase activity; GO:0097159 organic cyclic compound binding; GO:1901363 heterocyclic compound binding; GO:0032549 ribonucleos…	K07874	RAB1A; Ras-related protein Rab-1A	hsa04140 Autophagy - animal; hsa05130 Pathogenic Escherichia coli infection; hsa05134 Legionellosis	IPR005225; IPR027417;	Small GTP-binding protein domain; P-loop containing nucleoside triphosphate hydrolase;
Q03519	Antigen peptide transporter 2 OS=Homo sapiens OX=9606 GN=TAP2 PE=1 SV=1	1.67	Up	0.0021627	TAP2	75.663	1.494	0.833	2.308	1.19	1.13	1.004	1.323	1.285	0.889	0.864	0.94	1.02	0.596	0.759	0.756	0.643	0.521	plasma membrane	GO:1990668 vesicle fusion with endoplasmic reticulum-Golgi intermediate compartment (ERGIC) membrane; GO:0065008 regulation of biological quality; GO:0046968 peptide antigen transport; GO:0002428 antigen processing and presentation of peptide antigen via MHC class Ib; GO:0044699 single-organism process; GO:0002476 antigen processing and presentation of endogenous peptide antigen via MHC class Ib;…	GO:0016020 membrane; GO:0042175 nuclear outer membrane-endoplasmic reticulum membrane network; GO:0005783 endoplasmic reticulum; GO:0031090 organelle membrane; GO:0031410 cytoplasmic vesicle; GO:0098796 membrane protein complex; GO:0044216 other organism cell; GO:0031982 vesicle; GO:0005737 cytoplasm; GO:0044433 cytoplasmic vesicle part; GO:0032991 macromolecular complex; GO:0031224 intrinsic com…	GO:0046978 TAP1 binding; GO:0046977 TAP binding; GO:1901265 nucleoside phosphate binding; GO:0023029 MHC class Ib protein binding; GO:0005102 receptor binding; GO:0015399 primary active transmembrane transporter activity; GO:0022892 substrate-specific transporter activity; GO:0016817 hydrolase activity, acting on acid anhydrides; GO:0016787 hydrolase activity; GO:0005515 protein binding; GO:00168…	K05654	ABCB3, TAP2; ATP-binding cassette, subfamily B (MDR/TAP), member 3	hsa02010 ABC transporters; hsa04145 Phagosome; hsa04612 Antigen processing and presentation; hsa05163 Human cytomegalovirus infection; hsa05168 Herpes simplex virus 1 infection; hsa05169 Epstein-Barr virus infection; hsa05170 Human immunodeficiency virus 1 infection; hsa05340 Primary immunodeficiency	IPR003593; IPR003439; IPR027417; IPR011527;	AAA+ ATPase domain; ABC transporter-like; P-loop containing nucleoside triphosphate hydrolase; ABC transporter type 1, transmembrane domain;
O75063	Glycosaminoglycan xylosylkinase OS=Homo sapiens OX=9606 GN=FAM20B PE=1 SV=1	1.331	Up	0.038103	FAM20B	46.432	1.224	0.872	1.322	1.297	1.142	0.984	0.805	1.727	0.839	0.575	1.293	0.802	1.184	0.795	0.687	0.787	0.697	extracellular	GO:0050794 regulation of cellular process; GO:0016310 phosphorylation; GO:1903955 positive regulation of protein targeting to mitochondrion; GO:0090316 positive regulation of intracellular protein transport; GO:1903829 positive regulation of cellular protein localization; GO:1903533 regulation of protein targeting; GO:0010821 regulation of mitochondrion organization; GO:0044237 cellular metabolic…	GO:0016020 membrane; GO:0005615 extracellular space; GO:0044421 extracellular region part; GO:0031090 organelle membrane; GO:0005737 cytoplasm; GO:0031224 intrinsic component of membrane; GO:0044424 intracellular part; GO:0005623 cell; GO:0044422 organelle part; GO:0031974 membrane-enclosed lumen; GO:0005654 nucleoplasm; GO:0070013 intracellular organelle lumen; GO:0044425 membrane part; GO:00444…	GO:0005524 ATP binding; GO:1901265 nucleoside phosphate binding; GO:0016773 phosphotransferase activity, alcohol group as acceptor; GO:0001882 nucleoside binding; GO:0043167 ion binding; GO:0005515 protein binding; GO:0000166 nucleotide binding; GO:0097159 organic cyclic compound binding; GO:1901363 heterocyclic compound binding; GO:0032549 ribonucleoside binding; GO:0097367 carbohydrate derivati…	K20825	FAM20B; glycosaminoglycan xylosylkinase [EC:2.7.1.-]		IPR009581;	FAM20, C-terminal;
Q13308	Inactive tyrosine-protein kinase 7 OS=Homo sapiens OX=9606 GN=PTK7 PE=1 SV=2	0.618	Down	0.031784	PTK7	118.39	1.294	1.261	1.129	0.817	0.44	0.73	0.49	0.569	0.394	1.336	1.164	0.772	1.3	0.785	0.842	2.525	1.52	extracellular	GO:0001738 morphogenesis of a polarized epithelium; GO:0044700 single organism signaling; GO:0007166 cell surface receptor signaling pathway; GO:0030323 respiratory tube development; GO:0035148 tube formation; GO:0043009 chordate embryonic development; GO:0035088 establishment or maintenance of apical/basal cell polarity; GO:0044237 cellular metabolic process; GO:0022610 biological adhesion; GO:0…	GO:0016020 membrane; GO:0031226 intrinsic component of plasma membrane; GO:0071944 cell periphery; GO:0030054 cell junction; GO:0070161 anchoring junction; GO:0031224 intrinsic component of membrane; GO:0005887 integral component of plasma membrane; GO:0005911 cell-cell junction; GO:0005623 cell; GO:0016021 integral component of membrane; GO:0005886 plasma membrane; GO:0044459 plasma membrane par…	GO:1901265 nucleoside phosphate binding; GO:0016773 phosphotransferase activity, alcohol group as acceptor; GO:0015026 coreceptor activity; GO:0005515 protein binding; GO:0004672 protein kinase activity; GO:0004871 signal transducer activity; GO:0097159 organic cyclic compound binding; GO:1901363 heterocyclic compound binding; GO:0016301 kinase activity; GO:0032553 ribonucleotide binding; GO:0003…	K05127	PTK7, CCK4; PTK7 protein tyrosine kinase 7 [EC:2.7.10.1]		IPR003598; IPR007110; IPR003599; IPR001245; IPR013098; IPR011009; IPR013783; IPR000719;	Immunoglobulin subtype 2; Immunoglobulin-like domain; Immunoglobulin subtype; Serine-threonine/tyrosine-protein kinase catalytic domain; Immunoglobulin I-set; Protein kinase-like domain; Immunoglobulin-like fold; Protein kinase domain;
Q7L1Q6	Basic leucine zipper and W2 domain-containing protein 1 OS=Homo sapiens OX=9606 GN=BZW1 PE=1 SV=1	1.369	Up	0.043182	BZW1	48.043	1.174	0.821	1.315	1.182	1.315	0.782	1.142	2.196	0.948	1.178	0.913	0.705	0.805	0.729	1.236	0.694	0.803	nucleus	GO:0050794 regulation of cellular process; GO:0006725 cellular aromatic compound metabolic process; GO:0097659 nucleic acid-templated transcription; GO:0060255 regulation of macromolecule metabolic process; GO:0019219 regulation of nucleobase-containing compound metabolic process; GO:0009058 biosynthetic process; GO:0044237 cellular metabolic process; GO:0071704 organic substance metabolic proces…	GO:0016020 membrane; GO:0044424 intracellular part; GO:0005623 cell; GO:0044464 cell part; GO:0005622 intracellular; GO:0005737 cytoplasm;	GO:0097159 organic cyclic compound binding; GO:1901363 heterocyclic compound binding; GO:0050839 cell adhesion molecule binding; GO:0003723 RNA binding; GO:0005488 binding; GO:0045296 cadherin binding; GO:0003676 nucleic acid binding; GO:0005515 protein binding;				IPR003307; IPR016024; IPR016021;	W2 domain; Armadillo-type fold; MIF4G-like domain;
P62745	Rho-related GTP-binding protein RhoB OS=Homo sapiens OX=9606 GN=RHOB PE=1 SV=1	1.592	Up	0.036001	RHOB	22.123	0.788	0.926	1.225	0.643	0.871	1.334	2.576	1.733	0.863	0.653	0.817	0.723	1.258	0.759	0.614	0.711	0.585	cytoplasm	GO:0044700 single organism signaling; GO:0065008 regulation of biological quality; GO:0007596 blood coagulation; GO:0010941 regulation of cell death; GO:0030335 positive regulation of cell migration; GO:0061154 endothelial tube morphogenesis; GO:0015031 protein transport; GO:0010594 regulation of endothelial cell migration; GO:0022610 biological adhesion; GO:0001525 angiogenesis; GO:0051240 posit…	GO:0016020 membrane; GO:0044421 extracellular region part; GO:0031090 organelle membrane; GO:0031410 cytoplasmic vesicle; GO:0071944 cell periphery; GO:0030054 cell junction; GO:0005737 cytoplasm; GO:0031982 vesicle; GO:0044433 cytoplasmic vesicle part; GO:0044424 intracellular part; GO:0005623 cell; GO:0032155 cell division site part; GO:0044422 organelle part; GO:0005769 early endosome; GO:0070…	GO:1901265 nucleoside phosphate binding; GO:0001882 nucleoside binding; GO:0043167 ion binding; GO:0016817 hydrolase activity, acting on acid anhydrides; GO:0016787 hydrolase activity; GO:0005515 protein binding; GO:0000166 nucleotide binding; GO:0017111 nucleoside-triphosphatase activity; GO:0097159 organic cyclic compound binding; GO:1901363 heterocyclic compound binding; GO:0032549 ribonucleos…	K07856	RHOB; Ras homolog gene family, member B		IPR005225; IPR027417;	Small GTP-binding protein domain; P-loop containing nucleoside triphosphate hydrolase;
Q5T1M5	FK506-binding protein 15 OS=Homo sapiens OX=9606 GN=FKBP15 PE=1 SV=2	0.757	Down	0.0041628	FKBP15	133.63	0.691	0.894	0.765	0.851	0.967	1.008	0.842	0.869	0.957	1.018	1.066	1.18	0.899	1.751	1.206	1.089	1.003	nucleus	GO:0050794 regulation of cellular process; GO:0035305 negative regulation of dephosphorylation; GO:0051174 regulation of phosphorus metabolic process; GO:0010921 regulation of phosphatase activity; GO:0016192 vesicle-mediated transport; GO:0031324 negative regulation of cellular metabolic process; GO:0048519 negative regulation of biological process; GO:0048523 negative regulation of cellular pro…	GO:0016020 membrane; GO:0031410 cytoplasmic vesicle; GO:0031982 vesicle; GO:0005737 cytoplasm; GO:0030426 growth cone; GO:0099512 supramolecular fiber; GO:0044424 intracellular part; GO:0099080 supramolecular complex; GO:0005623 cell; GO:0044422 organelle part; GO:0005769 early endosome; GO:0043228 non-membrane-bounded organelle; GO:0005856 cytoskeleton; GO:0044464 cell part; GO:0005622 intracell…	GO:0003779 actin binding; GO:0005515 protein binding; GO:0008092 cytoskeletal protein binding; GO:0005488 binding;	K17478	FKBP15, WAFL; FK506-binding protein 15		IPR001179;	FKBP-type peptidyl-prolyl cis-trans isomerase domain;
P39880	Homeobox protein cut-like 1 OS=Homo sapiens OX=9606 GN=CUX1 PE=1 SV=3	1.558	Up	0.042021	CUX1	164.19	0.726	1.027	1.037	1.464	0.761					0.67	0.816	0.606	0.483					nucleus	GO:0097659 nucleic acid-templated transcription; GO:0018212 peptidyl-tyrosine modification; GO:0044237 cellular metabolic process; GO:0008152 metabolic process; GO:0051240 positive regulation of multicellular organismal process; GO:0043170 macromolecule metabolic process; GO:0019538 protein metabolic process; GO:0010558 negative regulation of macromolecule biosynthetic process; GO:0007399 nervous…	GO:0043229 intracellular organelle; GO:0016020 membrane; GO:0098588 bounding membrane of organelle; GO:0031090 organelle membrane; GO:0005737 cytoplasm; GO:0044446 intracellular organelle part; GO:0000139 Golgi membrane; GO:0031981 nuclear lumen; GO:0012505 endomembrane system; GO:0044424 intracellular part; GO:0005829 cytosol; GO:0005623 cell; GO:0044422 organelle part; GO:0031974 membrane-enclo…	GO:0003677 DNA binding; GO:0030674 protein binding, bridging; GO:0016773 phosphotransferase activity, alcohol group as acceptor; GO:0000976 transcription regulatory region sequence-specific DNA binding; GO:0003690 double-stranded DNA binding; GO:1990837 sequence-specific double-stranded DNA binding; GO:0001012 RNA polymerase II regulatory region DNA binding; GO:0004713 protein tyrosine kinase act…	K09313	CUTL; homeobox protein cut-like		IPR001356; IPR010982; IPR009057; IPR003350;	Homeobox domain; Lambda repressor-like, DNA-binding domain; Homeobox domain-like; CUT domain;
P08243	Asparagine synthetase [glutamine-hydrolyzing] OS=Homo sapiens OX=9606 GN=ASNS PE=1 SV=4	1.621	Up	0.028616	ASNS	64.369	1.316	0.907	1.485	0.979	2.261	0.502	1.223	1.267	0.993	1.001	0.986	1.006	0.918	0.397	0.672	0.401	0.616	cytoplasm	GO:0044700 single organism signaling; GO:0010941 regulation of cell death; GO:0001101 response to acid chemical; GO:0048732 gland development; GO:0070982 L-asparagine metabolic process; GO:0016053 organic acid biosynthetic process; GO:0044699 single-organism process; GO:0009058 biosynthetic process; GO:0044237 cellular metabolic process; GO:0030968 endoplasmic reticulum unfolded protein response;…	GO:0044464 cell part; GO:0005622 intracellular; GO:0005737 cytoplasm; GO:0044424 intracellular part; GO:0005829 cytosol; GO:0005623 cell; GO:0044444 cytoplasmic part;	GO:0005524 ATP binding; GO:1901265 nucleoside phosphate binding; GO:0046983 protein dimerization activity; GO:0016874 ligase activity; GO:0001882 nucleoside binding; GO:0043167 ion binding; GO:0005515 protein binding; GO:0000166 nucleotide binding; GO:0016884 carbon-nitrogen ligase activity, with glutamine as amido-N-donor; GO:0048037 cofactor binding; GO:0016879 ligase activity, forming carbon-n…	K01953	asnB, ASNS; asparagine synthase (glutamine-hydrolysing) [EC:6.3.5.4]	hsa00250 Alanine, aspartate and glutamate metabolism; hsa01100 Metabolic pathways; hsa01230 Biosynthesis of amino acids	IPR014729; IPR029055; IPR033738; IPR001962; IPR017932;	Rossmann-like alpha/beta/alpha sandwich fold; Nucleophile aminohydrolases, N-terminal; Asparagine synthase, N-terminal domain; Asparagine synthase; Glutamine amidotransferase type 2 domain;
Q9NQ50	39S ribosomal protein L40, mitochondrial OS=Homo sapiens OX=9606 GN=MRPL40 PE=1 SV=1	1.36	Up	0.031362	MRPL40	24.49	0.741	0.861	0.941	1.002	0.866	0.643	1.096	1.193	0.7	0.637	0.581	0.289	0.541	0.997	0.601	0.944	0.665	mitochondria	GO:0016043 cellular component organization; GO:0006518 peptide metabolic process; GO:0044267 cellular protein metabolic process; GO:0044699 single-organism process; GO:0009058 biosynthetic process; GO:1901566 organonitrogen compound biosynthetic process; GO:0044237 cellular metabolic process; GO:0043241 protein complex disassembly; GO:0071704 organic substance metabolic process; GO:0009653 anatom…	GO:0016020 membrane; GO:0031090 organelle membrane; GO:0005737 cytoplasm; GO:0032991 macromolecular complex; GO:0044424 intracellular part; GO:0005762 mitochondrial large ribosomal subunit; GO:0005623 cell; GO:0000313 organellar ribosome; GO:0044422 organelle part; GO:0043228 non-membrane-bounded organelle; GO:0005740 mitochondrial envelope; GO:0031974 membrane-enclosed lumen; GO:0070013 intracel…	GO:0097159 organic cyclic compound binding; GO:1901363 heterocyclic compound binding; GO:0003723 RNA binding; GO:0005515 protein binding; GO:0005488 binding; GO:0003676 nucleic acid binding;	K17421	MRPL40; large subunit ribosomal protein L40
Q9BZZ2	Sialoadhesin OS=Homo sapiens OX=9606 GN=SIGLEC1 PE=1 SV=2	0.738	Down	0.044863	SIGLEC1	182.62	0.641	0.88	0.749	0.786	0.601	1.026	0.637	0.953	0.733	0.543	0.837	0.954	0.871	1.145	1.352	1.454	1.279	extracellular	GO:0006950 response to stress; GO:0016192 vesicle-mediated transport; GO:0098609 cell-cell adhesion; GO:0044699 single-organism process; GO:0006897 endocytosis; GO:0050896 response to stimulus; GO:0051234 establishment of localization; GO:0006810 transport; GO:0022610 biological adhesion; GO:0016337 single organismal cell-cell adhesion; GO:0031589 cell-substrate adhesion; GO:0006954 inflammatory …	GO:0016020 membrane; GO:0044464 cell part; GO:0071944 cell periphery; GO:0044425 membrane part; GO:0031224 intrinsic component of membrane; GO:0005623 cell; GO:0005576 extracellular region; GO:0016021 integral component of membrane; GO:0005886 plasma membrane;	GO:0030246 carbohydrate binding; GO:0005515 protein binding; GO:0005488 binding;	K06548	SN, SIGLEC1, CD169; sialoadhesin	hsa04514 Cell adhesion molecules (CAMs)	IPR003598; IPR007110; IPR013783; IPR013162; IPR013106; IPR003599; IPR013098;	Immunoglobulin subtype 2; Immunoglobulin-like domain; Immunoglobulin-like fold; CD80-like, immunoglobulin C2-set; Immunoglobulin V-set domain; Immunoglobulin subtype; Immunoglobulin I-set;
Q9BU23	Lipase maturation factor 2 OS=Homo sapiens OX=9606 GN=LMF2 PE=1 SV=2	0.762	Down	0.0040045	LMF2	79.697	1.02	0.764	1.111	1.05	1.058	1.163	0.635	0.995	0.713	1.107	1.383	1.225	1.205	1.226	1.203	1.476	1.095	plasma membrane		GO:0043229 intracellular organelle; GO:0016020 membrane; GO:0042175 nuclear outer membrane-endoplasmic reticulum membrane network; GO:0005783 endoplasmic reticulum; GO:0044446 intracellular organelle part; GO:0005737 cytoplasm; GO:0031224 intrinsic component of membrane; GO:0012505 endomembrane system; GO:0044424 intracellular part; GO:0005623 cell; GO:0016021 integral component of membrane; GO:0…	GO:0005515 protein binding; GO:0005488 binding;
P35555	Fibrillin-1 OS=Homo sapiens OX=9606 GN=FBN1 PE=1 SV=4	0.598	Down	0.039698	FBN1	312.3	1.082	1.42	0.9	0.36	0.893	1.127	0.64	0.497	0.502	1.102	2.303	2.085	1.595	1.501	1.116	0.713	0.615	nucleus	GO:0048569 post-embryonic animal organ development; GO:0044700 single organism signaling; GO:0065008 regulation of biological quality; GO:0032270 positive regulation of cellular protein metabolic process; GO:0002762 negative regulation of myeloid leukocyte differentiation; GO:0042593 glucose homeostasis; GO:0035582 sequestering of BMP in extracellular matrix; GO:1903845 negative regulation of cel…	GO:0005615 extracellular space; GO:0044421 extracellular region part; GO:0031982 vesicle; GO:0099512 supramolecular fiber; GO:0005623 cell; GO:0001527 microfibril; GO:0099080 supramolecular complex; GO:0044420 extracellular matrix component; GO:0005576 extracellular region; GO:0099081 supramolecular polymer; GO:0005604 basement membrane; GO:0031012 extracellular matrix; GO:0043226 organelle; GO:0…	GO:0005102 receptor binding; GO:0043167 ion binding; GO:0044877 macromolecular complex binding; GO:0005179 hormone activity; GO:0030023 extracellular matrix constituent conferring elasticity; GO:0005178 integrin binding; GO:0005515 protein binding; GO:0008201 heparin binding; GO:1901681 sulfur compound binding; GO:0097493 structural molecule activity conferring elasticity; GO:0005201 extracellula…	K06825	FBN1; fibrillin 1	hsa04350 TGF-beta signaling pathway	IPR017878; IPR026823; IPR001881; IPR000742; IPR009030;	TB domain; Complement Clr-like EGF domain; EGF-like calcium-binding domain; EGF-like domain; Growth factor receptor cysteine-rich domain;
Q14956	Transmembrane glycoprotein NMB OS=Homo sapiens OX=9606 GN=GPNMB PE=1 SV=2	0.694	Down	0.045324	GPNMB	63.922	0.409	0.984	0.623	0.555	1.138	1.218	1.507	0.455	0.525	1.014	1.438	0.835	1.944	1.287	1.152	1.048	0.784	peroxisome	GO:0044700 single organism signaling; GO:0002694 regulation of leukocyte activation; GO:0050672 negative regulation of lymphocyte proliferation; GO:0001649 osteoblast differentiation; GO:1902807 negative regulation of cell cycle G1/S phase transition; GO:0030335 positive regulation of cell migration; GO:0010941 regulation of cell death; GO:0032944 regulation of mononuclear cell proliferation; GO:…	GO:0097708 intracellular vesicle; GO:0043229 intracellular organelle; GO:0016020 membrane; GO:0031226 intrinsic component of plasma membrane; GO:0031410 cytoplasmic vesicle; GO:0071944 cell periphery; GO:0042470 melanosome; GO:0005737 cytoplasm; GO:0031982 vesicle; GO:0031224 intrinsic component of membrane; GO:0044424 intracellular part; GO:0005887 integral component of plasma membrane; GO:00056…	GO:0030546 receptor activator activity; GO:0048018 receptor agonist activity; GO:0005102 receptor binding; GO:0043394 proteoglycan binding; GO:0043167 ion binding; GO:0044877 macromolecular complex binding; GO:0005178 integrin binding; GO:0005515 protein binding; GO:0008201 heparin binding; GO:0098772 molecular function regulator; GO:1901681 sulfur compound binding; GO:0004871 signal transducer a…	K20732	GPNMB; transmembrane glycoprotein NMB		IPR022409; IPR000601;	PKD/Chitinase domain; PKD domain;
Q9GZP8	Immortalization up-regulated protein OS=Homo sapiens OX=9606 GN=IMUP PE=1 SV=1	2.481	Up	0.023238	IMUP	10.897	0.518	0.627	0.874	1.542	0.498	1.435	4.16	2.54	0.991	0.279	0.391	0.572	0.405	0.444	1.201	0.9	0.532	nucleus		GO:0016020 membrane; GO:0043229 intracellular organelle; GO:0071944 cell periphery; GO:0005737 cytoplasm; GO:0044424 intracellular part; GO:0005829 cytosol; GO:0005623 cell; GO:0005886 plasma membrane; GO:0043231 intracellular membrane-bounded organelle; GO:0043226 organelle; GO:0005634 nucleus; GO:0005622 intracellular; GO:0044464 cell part; GO:0043227 membrane-bounded organelle; GO:0044444 cyto…
Q96M27	Protein PRRC1 OS=Homo sapiens OX=9606 GN=PRRC1 PE=1 SV=1	1.382	Up	0.024541	PRRC1	46.701	1.328	0.939	1.047	1.435	1.043	0.858	0.794	1.766	0.784	0.802	0.993	0.752	1.027	0.675	0.959	0.609	0.611	nucleus		GO:0043226 organelle; GO:0043231 intracellular membrane-bounded organelle; GO:0043229 intracellular organelle; GO:0044464 cell part; GO:0005622 intracellular; GO:0005737 cytoplasm; GO:0012505 endomembrane system; GO:0044424 intracellular part; GO:0005623 cell; GO:0043227 membrane-bounded organelle; GO:0005794 Golgi apparatus; GO:0044444 cytoplasmic part;	GO:0005515 protein binding; GO:0005488 binding;				IPR026533;	Non-canonical purine NTP phosphatase/PRRC1;
Q08257	Quinone oxidoreductase OS=Homo sapiens OX=9606 GN=CRYZ PE=1 SV=1	0.636	Down	0.048523	CRYZ	35.206	0.673	0.45	0.384	0.612	0.577	0.74	0.637	1.291	0.888	1.907	0.784	0.919	0.511	1.905	0.878	0.813	1.018	cytoplasm	GO:0044085 cellular component biogenesis; GO:0071466 cellular response to xenobiotic stimulus; GO:0016043 cellular component organization; GO:0007601 visual perception; GO:0051260 protein homooligomerization; GO:0044699 single-organism process; GO:0050896 response to stimulus; GO:0044237 cellular metabolic process; GO:0050877 neurological system process; GO:0051259 protein oligomerization; GO:005…	GO:0070062 extracellular exosome; GO:0043226 organelle; GO:0044421 extracellular region part; GO:0044464 cell part; GO:0005622 intracellular; GO:0005737 cytoplasm; GO:0031982 vesicle; GO:1903561 extracellular vesicle; GO:0044424 intracellular part; GO:0005829 cytosol; GO:0005623 cell; GO:0043227 membrane-bounded organelle; GO:0005576 extracellular region; GO:0043230 extracellular organelle; GO:00…	GO:0016651 oxidoreductase activity, acting on NAD(P)H; GO:0003723 RNA binding; GO:1901265 nucleoside phosphate binding; GO:0003730 mRNA 3'-UTR binding; GO:0070402 NADPH binding; GO:0043167 ion binding; GO:0000166 nucleotide binding; GO:0008270 zinc ion binding; GO:0048037 cofactor binding; GO:0016655 oxidoreductase activity, acting on NAD(P)H, quinone or similar compound as acceptor; GO:0016491 o…	K00344	qor, CRYZ; NADPH2:quinone reductase [EC:1.6.5.5]		IPR011032; IPR020843; IPR016040; IPR013154; IPR013149;	GroES-like; Polyketide synthase, enoylreductase domain; NAD(P)-binding domain; Alcohol dehydrogenase, N-terminal; Alcohol dehydrogenase, C-terminal;
O75976	Carboxypeptidase D OS=Homo sapiens OX=9606 GN=CPD PE=1 SV=2	0.717	Down	0.015261	CPD	152.93						0.928	0.648	0.696	0.823					1.066	1.022	1.267	0.962	plasma membrane	GO:0006518 peptide metabolic process; GO:0006807 nitrogen compound metabolic process; GO:0016485 protein processing; GO:0043603 cellular amide metabolic process; GO:0044238 primary metabolic process; GO:0044237 cellular metabolic process; GO:0071704 organic substance metabolic process; GO:0008152 metabolic process; GO:0034641 cellular nitrogen compound metabolic process; GO:0010467 gene expressio…	GO:0016020 membrane; GO:0005615 extracellular space; GO:0044421 extracellular region part; GO:0071944 cell periphery; GO:0031982 vesicle; GO:0031224 intrinsic component of membrane; GO:0005623 cell; GO:0005576 extracellular region; GO:0016021 integral component of membrane; GO:0005886 plasma membrane; GO:0043226 organelle; GO:0070062 extracellular exosome; GO:0044425 membrane part; GO:0044464 cel…	GO:0004180 carboxypeptidase activity; GO:0008233 peptidase activity; GO:0008238 exopeptidase activity; GO:0008236 serine-type peptidase activity; GO:0008235 metalloexopeptidase activity; GO:0043167 ion binding; GO:0016787 hydrolase activity; GO:0008237 metallopeptidase activity; GO:0070008 serine-type exopeptidase activity; GO:0008270 zinc ion binding; GO:0046914 transition metal ion binding; GO:…	K07752	CPD; carboxypeptidase D [EC:3.4.17.22]		IPR008969; IPR000834; IPR034241; IPR014766; IPR033848; IPR034224;	Carboxypeptidase-like, regulatory domain; Peptidase M14, carboxypeptidase A; Carboxypeptidase D, carboxypeptidase-like domain 1; Carboxypeptidase, regulatory domain; Carboxypeptidase D, carboxypeptidase-like domain 3; Carboxypeptidase D, carboxypeptidase-like domain 2;
Q9NRP0	Oligosaccharyltransferase complex subunit OSTC OS=Homo sapiens OX=9606 GN=OSTC PE=1 SV=1	1.361	Up	0.013535	OSTC	16.829	1.283	0.773	1.208	1.005	1.205	1.048	1.447	1.462	0.966	0.717	1.238	0.664	0.85	1.203	0.612	0.67	0.836	plasma membrane	GO:0043413 macromolecule glycosylation; GO:0044267 cellular protein metabolic process; GO:0044699 single-organism process; GO:0009058 biosynthetic process; GO:0018196 peptidyl-asparagine modification; GO:0044237 cellular metabolic process; GO:0071704 organic substance metabolic process; GO:0008152 metabolic process; GO:1901137 carbohydrate derivative biosynthetic process; GO:1901135 carbohydrate …	GO:0043229 intracellular organelle; GO:0016020 membrane; GO:0005783 endoplasmic reticulum; GO:0042175 nuclear outer membrane-endoplasmic reticulum membrane network; GO:0005737 cytoplasm; GO:0044446 intracellular organelle part; GO:0031224 intrinsic component of membrane; GO:0012505 endomembrane system; GO:0032991 macromolecular complex; GO:0044424 intracellular part; GO:0008250 oligosaccharyltran…	GO:0005515 protein binding; GO:0005488 binding;
Q9NRK6	ATP-binding cassette sub-family B member 10, mitochondrial OS=Homo sapiens OX=9606 GN=ABCB10 PE=1 SV=2	2.38	Up	0.030957	ABCB10	79.147	0.931	1.007	2.283	2.526	0.815					0.481	0.677	0.695	0.689					plasma membrane	GO:0006810 transport; GO:0055085 transmembrane transport; GO:0051179 localization; GO:0051234 establishment of localization;	GO:0098573 intrinsic component of mitochondrial membrane; GO:0043229 intracellular organelle; GO:0016020 membrane; GO:0044429 mitochondrial part; GO:0031090 organelle membrane; GO:0005737 cytoplasm; GO:0044446 intracellular organelle part; GO:0031967 organelle envelope; GO:0031224 intrinsic component of membrane; GO:0044424 intracellular part; GO:0044455 mitochondrial membrane part; GO:0005623 ce…	GO:1901265 nucleoside phosphate binding; GO:0015399 primary active transmembrane transporter activity; GO:0046983 protein dimerization activity; GO:0016817 hydrolase activity, acting on acid anhydrides; GO:0005515 protein binding; GO:0016787 hydrolase activity; GO:0016887 ATPase activity; GO:0097159 organic cyclic compound binding; GO:1901363 heterocyclic compound binding; GO:0042802 identical pr…	K05657	ABCB10; ATP-binding cassette, subfamily B (MDR/TAP), member 10	hsa02010 ABC transporters	IPR003593; IPR003439; IPR027417; IPR011527;	AAA+ ATPase domain; ABC transporter-like; P-loop containing nucleoside triphosphate hydrolase; ABC transporter type 1, transmembrane domain;
O15127	Secretory carrier-associated membrane protein 2 OS=Homo sapiens OX=9606 GN=SCAMP2 PE=1 SV=2	1.434	Up	0.0143403	SCAMP2	36.648	1.784	1.522	2.319	1.403	1.533	1.142	1.331	1.283	0.958	0.957	1.243	0.755	1.697	0.866	1.038	0.645	1.027	plasma membrane	GO:0045184 establishment of protein localization; GO:0006810 transport; GO:0016192 vesicle-mediated transport; GO:0048193 Golgi vesicle transport; GO:0071702 organic substance transport; GO:0008104 protein localization; GO:0033036 macromolecule localization; GO:0051179 localization; GO:0006892 post-Golgi vesicle-mediated transport; GO:0015031 protein transport; GO:0051234 establishment of localiz…	GO:0016020 membrane; GO:0044421 extracellular region part; GO:0031090 organelle membrane; GO:0031410 cytoplasmic vesicle; GO:0005737 cytoplasm; GO:0031982 vesicle; GO:0044433 cytoplasmic vesicle part; GO:0031224 intrinsic component of membrane; GO:0032588 trans-Golgi network membrane; GO:0055038 recycling endosome membrane; GO:0044424 intracellular part; GO:0005623 cell; GO:0044422 organelle part…	GO:0005515 protein binding; GO:0005488 binding;	K19995	SCAMP; secretory carrier-associated membrane protein
Q9BRP8	Partner of Y14 and mago OS=Homo sapiens OX=9606 GN=PYM1 PE=1 SV=1	1.33	Up	0.025182	PYM1	22.655	0.916	0.84	1.556	1.494	0.951	0.989	0.992	1.385	1.175	1.121	0.854	0.624	1.263	0.659	0.866	0.67	0.824	cytoplasm	GO:0032270 positive regulation of cellular protein metabolic process; GO:0010608 posttranscriptional regulation of gene expression; GO:0009891 positive regulation of biosynthetic process; GO:0044699 single-organism process; GO:0044237 cellular metabolic process; GO:0043241 protein complex disassembly; GO:0008152 metabolic process; GO:0000184 nuclear-transcribed mRNA catabolic process, nonsense-me…	GO:0043229 intracellular organelle; GO:0043232 intracellular non-membrane-bounded organelle; GO:0030054 cell junction; GO:0005737 cytoplasm; GO:0044446 intracellular organelle part; GO:0032991 macromolecular complex; GO:0031981 nuclear lumen; GO:0044424 intracellular part; GO:0005730 nucleolus; GO:0005829 cytosol; GO:0005623 cell; GO:0044422 organelle part; GO:0043228 non-membrane-bounded organel…	GO:0097159 organic cyclic compound binding; GO:1901363 heterocyclic compound binding; GO:0043022 ribosome binding; GO:0003723 RNA binding; GO:0005488 binding; GO:0003676 nucleic acid binding; GO:0044877 macromolecular complex binding; GO:0005515 protein binding; GO:0043021 ribonucleoprotein complex binding;	K14294	WIBG, PYM; partner of Y14 and mago	hsa03013 RNA transport; hsa03015 mRNA surveillance pathway
Q12931	Heat shock protein 75 kDa, mitochondrial OS=Homo sapiens OX=9606 GN=TRAP1 PE=1 SV=3	1.606	Up	0.009438	TRAP1	80.109	0.889	0.907	1.591	1.892	1.286	0.731	0.895	1.847	0.84	0.718	0.891	0.741	0.575	0.77	0.744	0.857	0.726	mitochondria	GO:0043467 regulation of generation of precursor metabolites and energy; GO:0010941 regulation of cell death; GO:0009968 negative regulation of signal transduction; GO:0010608 posttranscriptional regulation of gene expression; GO:0023051 regulation of signaling; GO:0061077 chaperone-mediated protein folding; GO:0006457 protein folding; GO:1901298 regulation of hydrogen peroxide-mediated programme…	GO:0016020 membrane; GO:0044421 extracellular region part; GO:0031090 organelle membrane; GO:0031982 vesicle; GO:0005737 cytoplasm; GO:0044424 intracellular part; GO:0005623 cell; GO:0044422 organelle part; GO:0043228 non-membrane-bounded organelle; GO:0005740 mitochondrial envelope; GO:0070062 extracellular exosome; GO:0031974 membrane-enclosed lumen; GO:0005654 nucleoplasm; GO:0031970 organelle…	GO:1901265 nucleoside phosphate binding; GO:0005102 receptor binding; GO:0032813 tumor necrosis factor receptor superfamily binding; GO:0019901 protein kinase binding; GO:0005515 protein binding; GO:1901363 heterocyclic compound binding; GO:0097159 organic cyclic compound binding; GO:0032553 ribonucleotide binding; GO:0005488 binding; GO:0032550 purine ribonucleoside binding; GO:0043168 anion bin…	K09488	TRAP1, HSP75; TNF receptor-associated protein 1		IPR020568; IPR020575; IPR003594;	Ribosomal protein S5 domain 2-type fold; Heat shock protein Hsp90, N-terminal; Histidine kinase-like ATPase, C-terminal domain;
Q9UKU9	Angiopoietin-related protein 2 OS=Homo sapiens OX=9606 GN=ANGPTL2 PE=1 SV=1	0.563	Down	0.0061997	ANGPTL2	57.104	0.855	0.966	0.677	0.423	1.043	0.885	1.062	0.55	0.597	1.202	2.28	1.083	2.192	1.615	0.864	0.857	1.047	peroxisome	GO:0032502 developmental process; GO:0044707 single-multicellular organism process; GO:0044767 single-organism developmental process; GO:0044699 single-organism process; GO:0007275 multicellular organism development; GO:0032501 multicellular organismal process; GO:0048856 anatomical structure development;	GO:0070062 extracellular exosome; GO:0043226 organelle; GO:0005615 extracellular space; GO:0044421 extracellular region part; GO:0031982 vesicle; GO:1903561 extracellular vesicle; GO:0043227 membrane-bounded organelle; GO:0005576 extracellular region; GO:0043230 extracellular organelle;	GO:0005515 protein binding; GO:0005102 receptor binding; GO:0005488 binding;				IPR002181; IPR014716; IPR014715;	Fibrinogen, alpha/beta/gamma chain, C-terminal globular domain; Fibrinogen, alpha/beta/gamma chain, C-terminal globular, subdomain 1; Fibrinogen, alpha/beta/gamma chain, C-terminal globular, subdomain 2;
O14966	Ras-related protein Rab-7L1 OS=Homo sapiens OX=9606 GN=RAB29 PE=1 SV=1	1.373	Up	0.033465	RAB29	23.155	0.78	0.975	1.618	1.504	1.009	0.878	0.906	1.852	1.053	0.944	0.898	0.718	0.849	0.852	0.717	0.691	1.176	nucleus	GO:0044700 single organism signaling; GO:0044085 cellular component biogenesis; GO:0060627 regulation of vesicle-mediated transport; GO:0019079 viral genome replication; GO:0010941 regulation of cell death; GO:0045321 leukocyte activation; GO:0044237 cellular metabolic process; GO:0015031 protein transport; GO:0009607 response to biotic stimulus; GO:0042110 T cell activation; GO:0009605 response …	GO:0016020 membrane; GO:0044421 extracellular region part; GO:0031410 cytoplasmic vesicle; GO:0071944 cell periphery; GO:0044216 other organism cell; GO:0005737 cytoplasm; GO:0005801 cis-Golgi network; GO:0031982 vesicle; GO:0044424 intracellular part; GO:0005623 cell; GO:0018995 host; GO:0044422 organelle part; GO:0048770 pigment granule; GO:0005769 early endosome; GO:0055037 recycling endosome;…	GO:0070840 dynein complex binding; GO:1901265 nucleoside phosphate binding; GO:0016817 hydrolase activity, acting on acid anhydrides; GO:0016787 hydrolase activity; GO:0005515 protein binding; GO:0017137 Rab GTPase binding; GO:1901363 heterocyclic compound binding; GO:0097159 organic cyclic compound binding; GO:0008092 cytoskeletal protein binding; GO:0016462 pyrophosphatase activity; GO:0019003 …	K07916	RAB7L1, RAB7L; Ras-related protein Rab-7L1		IPR005225; IPR027417;	Small GTP-binding protein domain; P-loop containing nucleoside triphosphate hydrolase;
P98160	Basement membrane-specific heparan sulfate proteoglycan core protein OS=Homo sapiens OX=9606 GN=HSPG2 PE=1 SV=4	0.68	Down	0.0047241	HSPG2	468.83	1.004	0.962	1.098	0.597	0.996	1.041	0.845	0.416	0.71	1.665	1.059	0.986	1.236	1.254	1.257	1.344	1.225	extracellular	GO:0072359 circulatory system development; GO:0016043 cellular component organization; GO:0044707 single-multicellular organism process; GO:0001568 blood vessel development; GO:0006024 glycosaminoglycan biosynthetic process; GO:0006026 aminoglycan catabolic process; GO:0044267 cellular protein metabolic process; GO:0044699 single-organism process; GO:0044255 cellular lipid metabolic process; GO:0…	GO:0016020 membrane; GO:0005615 extracellular space; GO:0044421 extracellular region part; GO:0030054 cell junction; GO:0071944 cell periphery; GO:0031982 vesicle; GO:0005737 cytoplasm; GO:0044424 intracellular part; GO:0005623 cell; GO:0044420 extracellular matrix component; GO:0044422 organelle part; GO:0005604 basement membrane; GO:0005775 vacuolar lumen; GO:0070062 extracellular exosome; GO:0…	GO:0046872 metal ion binding; GO:0043169 cation binding; GO:0008022 protein C-terminus binding; GO:0005515 protein binding; GO:0005509 calcium ion binding; GO:0005488 binding; GO:0043167 ion binding;	K06255	HSPG2; heparan sulfate proteoglycan 2 (perlecan)	hsa04512 ECM-receptor interaction; hsa05161 Hepatitis B; hsa05205 Proteoglycans in cancer	IPR003598; IPR000034; IPR007110; IPR001881; IPR000082; IPR003599; IPR000742; IPR013098; IPR013320; IPR001791; IPR013783; IPR002049; IPR013106;	Immunoglobulin subtype 2; Laminin IV; Immunoglobulin-like domain; EGF-like calcium-binding domain; SEA domain; Immunoglobulin subtype; EGF-like domain; Immunoglobulin I-set; Concanavalin A-like lectin/glucanase domain; Laminin G domain; Immunoglobulin-like fold; Laminin EGF domain; Immunoglobulin V-set domain;
Q9NRW3	DNA dC->dU-editing enzyme APOBEC-3C OS=Homo sapiens OX=9606 GN=APOBEC3C PE=1 SV=2	0.787	Down	0.032819	APOBEC3C	22.826						0.779	0.726	0.762	0.542					0.816	0.89	0.929	0.934	extracellular	GO:0009116 nucleoside metabolic process; GO:0046135 pyrimidine nucleoside catabolic process; GO:0080111 DNA demethylation; GO:0098542 defense response to other organism; GO:0044699 single-organism process; GO:0010529 negative regulation of transposition; GO:0044764 multi-organism cellular process; GO:0044237 cellular metabolic process; GO:0009607 response to biotic stimulus; GO:0009605 response t…	GO:0043226 organelle; GO:0043231 intracellular membrane-bounded organelle; GO:0043229 intracellular organelle; GO:0005634 nucleus; GO:0044464 cell part; GO:0005622 intracellular; GO:0005737 cytoplasm; GO:0044424 intracellular part; GO:0043227 membrane-bounded organelle; GO:0005623 cell;	GO:0097159 organic cyclic compound binding; GO:1901363 heterocyclic compound binding; GO:0003723 RNA binding; GO:0016814 hydrolase activity, acting on carbon-nitrogen (but not peptide) bonds, in cyclic amidines; GO:0046914 transition metal ion binding; GO:0003824 catalytic activity; GO:0005488 binding; GO:0043167 ion binding; GO:0003676 nucleic acid binding; GO:0043169 cation binding; GO:0046872 …	K18750	APOBEC3; C->U-editing enzyme APOBEC3 [EC:3.5.4.-]	hsa05170 Human immunodeficiency virus 1 infection	IPR002125; IPR016193; IPR013158;	Cytidine and deoxycytidylate deaminases, zinc-binding; Cytidine deaminase-like; APOBEC-like, N-terminal;
Q13586	Stromal interaction molecule 1 OS=Homo sapiens OX=9606 GN=STIM1 PE=1 SV=3	1.267	Up	0.039565	STIM1	77.422	0.883	1.104	1.425	1.009	1.078	1.41	1.397	0.922	0.813	0.877	0.995	0.794	1.067	1.127	0.67	0.909	0.607	plasma membrane	GO:0009593 detection of chemical stimulus; GO:0065008 regulation of biological quality; GO:0072503 cellular divalent inorganic cation homeostasis; GO:0070166 enamel mineralization; GO:0023051 regulation of signaling; GO:0044699 single-organism process; GO:1904427 positive regulation of calcium ion transmembrane transport; GO:0002115 store-operated calcium entry; GO:0005513 detection of calcium io…	GO:0016020 membrane; GO:0042175 nuclear outer membrane-endoplasmic reticulum membrane network; GO:0005783 endoplasmic reticulum; GO:0005938 cell cortex; GO:0005874 microtubule; GO:0031090 organelle membrane; GO:0071944 cell periphery; GO:0099568 cytoplasmic region; GO:0005737 cytoplasm; GO:0031224 intrinsic component of membrane; GO:0099512 supramolecular fiber; GO:0044424 intracellular part; GO:…	GO:0043167 ion binding; GO:0015631 tubulin binding; GO:0099106 ion channel regulator activity; GO:0005515 protein binding; GO:0005246 calcium channel regulator activity; GO:0098772 molecular function regulator; GO:0051010 microtubule plus-end binding; GO:0002020 protease binding; GO:0008092 cytoskeletal protein binding; GO:0042802 identical protein binding; GO:0016247 channel regulator activity; …	K16059	STIM1; stromal interaction molecule 1	hsa04020 Calcium signaling pathway; hsa04611 Platelet activation	IPR013761; IPR001660; IPR032393;	Sterile alpha motif/pointed domain; Sterile alpha motif domain; Stromal interaction molecule, Orai1-activating region;
Q5SYB0	FERM and PDZ domain-containing protein 1 OS=Homo sapiens OX=9606 GN=FRMPD1 PE=1 SV=1	0.653	Down	0.028065	FRMPD1	173.43	0.864	1.544	1.093	0.645	0.782	0.926	0.663	0.304	1.311	1.464	1.19	1.082	1.058	0.839	1.791	2.002	1.638	nucleus		GO:0043229 intracellular organelle; GO:0016020 membrane; GO:0044421 extracellular region part; GO:0043232 intracellular non-membrane-bounded organelle; GO:0071944 cell periphery; GO:0005737 cytoplasm; GO:0031982 vesicle; GO:0044424 intracellular part; GO:0005829 cytosol; GO:0005623 cell; GO:0005576 extracellular region; GO:0005886 plasma membrane; GO:0043228 non-membrane-bounded organelle; GO:004…	GO:0005515 protein binding; GO:0005488 binding;				IPR019748; IPR019749; IPR029071; IPR011993; IPR001478; IPR014352; IPR000299;	FERM central domain; Band 4.1 domain; Ubiquitin-related domain; PH domain-like; PDZ domain; FERM/acyl-CoA-binding protein, 3-helical bundle; FERM domain;
P12314	High affinity immunoglobulin gamma Fc receptor I OS=Homo sapiens OX=9606 GN=FCGR1A PE=1 SV=2	0.656	Down	0.0180757	FCGR1A	42.631	1.062	1.056	0.887	0.802	1.143					1.627	1.019	1.777	1.613					extracellular,plasma membrane	GO:0044700 single organism signaling; GO:0007166 cell surface receptor signaling pathway; GO:0038094 Fc-gamma receptor signaling pathway; GO:0071346 cellular response to interferon-gamma; GO:0044699 single-organism process; GO:0071345 cellular response to cytokine stimulus; GO:0051234 establishment of localization; GO:0006909 phagocytosis; GO:0060333 interferon-gamma-mediated signaling pathway; G…	GO:0016020 membrane; GO:0031090 organelle membrane; GO:0031410 cytoplasmic vesicle; GO:0045334 clathrin-coated endocytic vesicle; GO:0071944 cell periphery; GO:0031982 vesicle; GO:0005737 cytoplasm; GO:0030669 clathrin-coated endocytic vesicle membrane; GO:0044433 cytoplasmic vesicle part; GO:0031224 intrinsic component of membrane; GO:0044424 intracellular part; GO:0005623 cell; GO:0044422 organ…	GO:0005057 signal transducer activity, downstream of receptor; GO:0019865 immunoglobulin binding; GO:0005488 binding; GO:0044877 macromolecular complex binding; GO:0005515 protein binding; GO:0004871 signal transducer activity; GO:0019864 IgG binding; GO:0032403 protein complex binding;	K06498	FCGR1A, CD64; high affinity immunoglobulin gamma Fc receptor I	hsa04145 Phagosome; hsa04380 Osteoclast differentiation; hsa04640 Hematopoietic cell lineage; hsa04666 Fc gamma R-mediated phagocytosis; hsa05140 Leishmaniasis; hsa05150 Staphylococcus aureus infection; hsa05152 Tuberculosis; hsa05202 Transcriptional misregulation in cancer; hsa05221 Acute myeloid leukemia; hsa05322 Systemic lupus erythematosus	IPR003598; IPR007110; IPR013783; IPR003599; IPR013151;	Immunoglobulin subtype 2; Immunoglobulin-like domain; Immunoglobulin-like fold; Immunoglobulin subtype; Immunoglobulin;
P16401	Histone H1.5 OS=Homo sapiens OX=9606 GN=H1-5 PE=1 SV=3	1.804	Up	0.026505	H1-5	22.58	0.824	1.459	1.566	1.409	0.815	0.558	2.27	1.544	2.474	1.189	0.716	0.433	0.831	0.353	1.293	0.484	1.068	nucleus	GO:0044085 cellular component biogenesis; GO:0065008 regulation of biological quality; GO:0032270 positive regulation of cellular protein metabolic process; GO:0072594 establishment of protein localization to organelle; GO:0051253 negative regulation of RNA metabolic process; GO:0051234 establishment of localization; GO:0045927 positive regulation of growth; GO:1905269 positive regulation of chro…	GO:0044421 extracellular region part; GO:0031982 vesicle; GO:0032991 macromolecular complex; GO:0044424 intracellular part; GO:0005623 cell; GO:0000792 heterochromatin; GO:0044422 organelle part; GO:0044427 chromosomal part; GO:0043228 non-membrane-bounded organelle; GO:0070062 extracellular exosome; GO:0031974 membrane-enclosed lumen; GO:0070013 intracellular organelle lumen; GO:0044454 nuclear …	GO:0097159 organic cyclic compound binding; GO:1901363 heterocyclic compound binding; GO:0003677 DNA binding; GO:0003723 RNA binding; GO:0042826 histone deacetylase binding; GO:0031490 chromatin DNA binding; GO:0005488 binding; GO:0003676 nucleic acid binding; GO:0005515 protein binding; GO:0003682 chromatin binding; GO:0019899 enzyme binding;	K11275	H1_5; histone H1/5		IPR011991; IPR005818;	Winged helix-turn-helix DNA-binding domain; Linker histone H1/H5, domain H15;
Q92791	Endoplasmic reticulum protein SC65 OS=Homo sapiens OX=9606 GN=P3H4 PE=1 SV=1	0.749	Down	0.0167954	P3H4	50.381	0.916	0.818	0.977	1.252	0.818	1.018	0.99	0.503	0.889	1.218	1.154	1.678	0.989	1.229	1.407	0.878	1.153	extracellular	GO:0044085 cellular component biogenesis; GO:0000003 reproduction; GO:0016043 cellular component organization; GO:0007059 chromosome segregation; GO:1903046 meiotic cell cycle process; GO:0022414 reproductive process; GO:0048285 organelle fission; GO:0044763 single-organism cellular process; GO:0044699 single-organism process; GO:0051321 meiotic cell cycle; GO:0007129 synapsis; GO:0007127 meiosis…	GO:0043229 intracellular organelle; GO:0043232 intracellular non-membrane-bounded organelle; GO:0044446 intracellular organelle part; GO:0031981 nuclear lumen; GO:0044424 intracellular part; GO:0005730 nucleolus; GO:0005623 cell; GO:0044422 organelle part; GO:0099086 synaptonemal structure; GO:0044427 chromosomal part; GO:0043228 non-membrane-bounded organelle; GO:0000793 condensed chromosome; GO…	GO:0005515 protein binding; GO:0005488 binding;	K22461			IPR011990;	Tetratricopeptide-like helical domain;
P10809	60 kDa heat shock protein, mitochondrial OS=Homo sapiens OX=9606 GN=HSPD1 PE=1 SV=2	1.426	Up	0.043418	HSPD1	61.054	1.032	0.908	1.801	0.902	0.99	0.717	1.773	1.541	0.916	0.989	0.781	0.458	1.107	0.585	0.858	0.951	0.867	mitochondria	GO:0044085 cellular component biogenesis; GO:0044700 single organism signaling; GO:0002694 regulation of leukocyte activation; GO:0009593 detection of chemical stimulus; GO:0010941 regulation of cell death; GO:0032680 regulation of tumor necrosis factor production; GO:0043523 regulation of neuron apoptotic process; GO:0046683 response to organophosphorus; GO:0031347 regulation of defense response…	GO:0016020 membrane; GO:0044421 extracellular region part; GO:0031090 organelle membrane; GO:0098857 membrane microdomain; GO:0005737 cytoplasm; GO:0044438 microbody part; GO:0032991 macromolecular complex; GO:0044455 mitochondrial membrane part; GO:0005623 cell; GO:0044422 organelle part; GO:0005769 early endosome; GO:0070062 extracellular exosome; GO:0043209 myelin sheath; GO:0005622 intracellu…	GO:1901265 nucleoside phosphate binding; GO:0031625 ubiquitin protein ligase binding; GO:0042562 hormone binding; GO:0003690 double-stranded DNA binding; GO:0046983 protein dimerization activity; GO:0016817 hydrolase activity, acting on acid anhydrides; GO:0003697 single-stranded DNA binding; GO:0016787 hydrolase activity; GO:0005515 protein binding; GO:0044183 protein binding involved in protein…	K04077	groEL, HSPD1; chaperonin GroEL	hsa03018 RNA degradation; hsa04940 Type I diabetes mellitus; hsa05134 Legionellosis; hsa05152 Tuberculosis	IPR027409; IPR027413;	GroEL-like apical domain; GroEL-like equatorial domain;
P08133	Annexin A6 OS=Homo sapiens OX=9606 GN=ANXA6 PE=1 SV=3	0.721	Down	0.0198236	ANXA6	75.872	1.072	0.819	0.896	0.72	0.762	0.824	1.222	0.582	0.857	1.008	0.948	1.396	1.25	1.961	0.805	1.203	0.985	cytoplasm	GO:0044085 cellular component biogenesis; GO:0050794 regulation of cellular process; GO:0044700 single organism signaling; GO:0016043 cellular component organization; GO:0065008 regulation of biological quality; GO:0072511 divalent inorganic cation transport; GO:0072503 cellular divalent inorganic cation homeostasis; GO:0034220 ion transmembrane transport; GO:0097190 apoptotic signaling pathway; …	GO:0016020 membrane; GO:0044421 extracellular region part; GO:0031090 organelle membrane; GO:0031410 cytoplasmic vesicle; GO:0030054 cell junction; GO:0005737 cytoplasm; GO:0031982 vesicle; GO:0044433 cytoplasmic vesicle part; GO:0044424 intracellular part; GO:0005623 cell; GO:0044422 organelle part; GO:0048770 pigment granule; GO:0005765 lysosomal membrane; GO:0070062 extracellular exosome; GO:0…	GO:1901265 nucleoside phosphate binding; GO:0032934 sterol binding; GO:0046983 protein dimerization activity; GO:0022803 passive transmembrane transporter activity; GO:0022892 substrate-specific transporter activity; GO:0005515 protein binding; GO:0048306 calcium-dependent protein binding; GO:0005496 steroid binding; GO:0015267 channel activity; GO:0022891 substrate-specific transmembrane transpo…	K17094	ANXA6; annexin A6
Q17RP2	Tigger transposable element-derived protein 6 OS=Homo sapiens OX=9606 GN=TIGD6 PE=2 SV=2	0.4	Down	0.028781	TIGD6	58.656						1.052	0.663	0.766	3.048					2.2	3.583	3.349	4.701	cytoplasm		GO:0043226 organelle; GO:0043231 intracellular membrane-bounded organelle; GO:0043229 intracellular organelle; GO:0005634 nucleus; GO:0044464 cell part; GO:0005622 intracellular; GO:0044424 intracellular part; GO:0043227 membrane-bounded organelle; GO:0005623 cell;	GO:0097159 organic cyclic compound binding; GO:1901363 heterocyclic compound binding; GO:0003677 DNA binding; GO:0005488 binding; GO:0003676 nucleic acid binding;				IPR009057; IPR006600; IPR004875; IPR007889;	Homeobox domain-like; HTH CenpB-type DNA-binding domain; DDE superfamily endonuclease domain; DNA binding HTH domain, Psq-type;
P49908	Selenoprotein P OS=Homo sapiens OX=9606 GN=SELENOP PE=1 SV=3	0.631	Down	0.040379	SELENOP	43.173	0.733	1.109	0.623	0.879	1.434					1.293	1.196	1.626	1.943					extracellular	GO:0000003 reproduction; GO:0044707 single-multicellular organism process; GO:0022414 reproductive process; GO:0007420 brain development; GO:0002576 platelet degranulation; GO:0044699 single-organism process; GO:0009791 post-embryonic development; GO:0050896 response to stimulus; GO:0044237 cellular metabolic process; GO:0051234 establishment of localization; GO:0007610 behavior; GO:0008152 metab…	GO:0034774 secretory granule lumen; GO:0042827 platelet dense granule; GO:0005615 extracellular space; GO:0044421 extracellular region part; GO:0031410 cytoplasmic vesicle; GO:0005737 cytoplasm; GO:0031982 vesicle; GO:0044433 cytoplasmic vesicle part; GO:0044424 intracellular part; GO:0005623 cell; GO:0044422 organelle part; GO:0031974 membrane-enclosed lumen; GO:0070062 extracellular exosome; GO…	GO:0008430 selenium binding; GO:0005488 binding;				IPR007672; IPR007671;	Selenoprotein P, C-terminal; Selenoprotein P, N-terminal;
Q12959	Disks large homolog 1 OS=Homo sapiens OX=9606 GN=DLG1 PE=1 SV=2	0.72	Down	0.0039025	DLG1	100.45	0.478	0.819	0.611	0.684	0.751	0.762	0.933	0.66	0.486	0.932	0.825	1.065	0.815	1.011	0.709	1.201	1.075	nucleus	GO:0044700 single organism signaling; GO:0044085 cellular component biogenesis; GO:0046710 GDP metabolic process; GO:0002694 regulation of leukocyte activation; GO:0050672 negative regulation of lymphocyte proliferation; GO:0032872 regulation of stress-activated MAPK cascade; GO:0061333 renal tubule morphogenesis; GO:0022414 reproductive process; GO:0043009 chordate embryonic development; GO:0044…	GO:0016020 membrane; GO:0044421 extracellular region part; GO:0098857 membrane microdomain; GO:0005737 cytoplasm; GO:0032991 macromolecular complex; GO:0099080 supramolecular complex; GO:0005623 cell; GO:0009898 cytoplasmic side of plasma membrane; GO:0044422 organelle part; GO:0014704 intercalated disc; GO:0005604 basement membrane; GO:0043228 non-membrane-bounded organelle; GO:0070062 extracell…	GO:0031434 mitogen-activated protein kinase kinase binding; GO:0097016 L27 domain binding; GO:0005102 receptor binding; GO:0016791 phosphatase activity; GO:0019205 nucleobase-containing compound kinase activity; GO:0022803 passive transmembrane transporter activity; GO:0019901 protein kinase binding; GO:0099106 ion channel regulator activity; GO:0022892 substrate-specific transporter activity; GO…	K12076	DLG1; disks large protein 1	hsa04390 Hippo signaling pathway; hsa04530 Tight junction; hsa04660 T cell receptor signaling pathway; hsa05165 Human papillomavirus infection; hsa05166 Human T-cell leukemia virus 1 infection; hsa05203 Viral carcinogenesis	IPR011511; IPR008144; IPR001478; IPR027417; IPR008145; IPR015143; IPR001452; IPR019590; IPR004172; IPR019583;	Variant SH3 domain; Guanylate kinase-like domain; PDZ domain; P-loop containing nucleoside triphosphate hydrolase; Guanylate kinase/L-type calcium channel beta subunit; L27-1; SH3 domain; Disks large homologue 1, N-terminal PEST domain; L27 domain; PDZ-associated domain of NMDA receptors;
O43592	Exportin-T OS=Homo sapiens OX=9606 GN=XPOT PE=1 SV=2	1.284	Up	0.038839	XPOT	109.96	1.035	0.838	1.427	1.069	1.503	0.922	1.562	1.06	0.963	1.029	0.965	0.784	1.235	0.882	0.753	0.588	0.947	cytoplasm	GO:0050658 RNA transport; GO:0046907 intracellular transport; GO:0044699 single-organism process; GO:0051168 nuclear export; GO:0051169 nuclear transport; GO:0071528 tRNA re-export from nucleus; GO:0015031 protein transport; GO:0051236 establishment of RNA localization; GO:0051234 establishment of localization; GO:0071431 tRNA-containing ribonucleoprotein complex export from nucleus; GO:0051649 e…	GO:0043229 intracellular organelle; GO:0044446 intracellular organelle part; GO:0005737 cytoplasm; GO:0031981 nuclear lumen; GO:0044424 intracellular part; GO:0005623 cell; GO:0005829 cytosol; GO:0044422 organelle part; GO:0043231 intracellular membrane-bounded organelle; GO:0043226 organelle; GO:0031974 membrane-enclosed lumen; GO:0005654 nucleoplasm; GO:0005634 nucleus; GO:0070013 intracellular…	GO:0031267 small GTPase binding; GO:0003723 RNA binding; GO:0022892 substrate-specific transporter activity; GO:0005515 protein binding; GO:0015932 nucleobase-containing compound transmembrane transporter activity; GO:0022891 substrate-specific transmembrane transporter activity; GO:1901363 heterocyclic compound binding; GO:0097159 organic cyclic compound binding; GO:0000049 tRNA binding; GO:0017…	K14288	XPOT; exportin-T	hsa03013 RNA transport	IPR001494; IPR013598; IPR011989; IPR016024;	Importin-beta, N-terminal domain; Exportin-1/Importin-beta-like; Armadillo-like helical; Armadillo-type fold;
P49588	Alanine--tRNA ligase, cytoplasmic OS=Homo sapiens OX=9606 GN=AARS PE=1 SV=2	1.422	Up	0.031436	AARS	106.81	1.002	0.78	1.479	0.827	1.504	0.814	1.762	1.772	0.994	0.951	0.731	0.687	0.849	0.876	0.912	0.735	1.094	cytoplasm	GO:0044700 single organism signaling; GO:0065008 regulation of biological quality; GO:0010941 regulation of cell death; GO:0006518 peptide metabolic process; GO:0007420 brain development; GO:0010608 posttranscriptional regulation of gene expression; GO:0043523 regulation of neuron apoptotic process; GO:0009451 RNA modification; GO:0044237 cellular metabolic process; GO:0050877 neurological system…	GO:0016020 membrane; GO:0044421 extracellular region part; GO:0031982 vesicle; GO:0005737 cytoplasm; GO:0044424 intracellular part; GO:0005829 cytosol; GO:0005623 cell; GO:0005576 extracellular region; GO:0043226 organelle; GO:0070062 extracellular exosome; GO:0005622 intracellular; GO:0044464 cell part; GO:1903561 extracellular vesicle; GO:0043227 membrane-bounded organelle; GO:0043230 extracell…	GO:0016876 ligase activity, forming aminoacyl-tRNA and related compounds; GO:0016597 amino acid binding; GO:1901265 nucleoside phosphate binding; GO:0052689 carboxylic ester hydrolase activity; GO:0016875 ligase activity, forming carbon-oxygen bonds; GO:0016874 ligase activity; GO:0016787 hydrolase activity; GO:1901363 heterocyclic compound binding; GO:0097159 organic cyclic compound binding; GO:…	K01872	AARS, alaS; alanyl-tRNA synthetase [EC:6.1.1.7]	hsa00970 Aminoacyl-tRNA biosynthesis	IPR018163; IPR012947; IPR018164; IPR018162; IPR003156; IPR018165; IPR009000;	Threonyl/alanyl tRNA synthetase, class II-like, putative editing domain; Threonyl/alanyl tRNA synthetase, SAD; Alanyl-tRNA synthetase, class IIc, N-terminal; Alanine-tRNA ligase, class IIc, anti-codon-binding domain; DHHA1 domain; Alanyl-tRNA synthetase, class IIc, core domain; Translation protein, beta-barrel domain;
O15231	Zinc finger protein 185 OS=Homo sapiens OX=9606 GN=ZNF185 PE=1 SV=3	1.907	Up	0.0062363	ZNF185	73.525	1.864	1.151	0.866	1.028	1.577	0.76	2.446	2.315	0.797	0.81	0.781	0.67	0.966	1.039	0.49	0.643	0.568	cytoplasm,nucleus		GO:0043229 intracellular organelle; GO:0043232 intracellular non-membrane-bounded organelle; GO:0030054 cell junction; GO:0005737 cytoplasm; GO:0070161 anchoring junction; GO:0044424 intracellular part; GO:0005623 cell; GO:0043228 non-membrane-bounded organelle; GO:0043226 organelle; GO:0005856 cytoskeleton; GO:0005925 focal adhesion; GO:0005622 intracellular; GO:0044464 cell part; GO:0005912 adh…	GO:0046872 metal ion binding; GO:0043169 cation binding; GO:0008270 zinc ion binding; GO:0046914 transition metal ion binding; GO:0005488 binding; GO:0043167 ion binding;				IPR001781;	Zinc finger, LIM-type;
Q2M2I8	AP2-associated protein kinase 1 OS=Homo sapiens OX=9606 GN=AAK1 PE=1 SV=3	1.627	Up	0.046625	AAK1	103.88	0.913	1.029	1.226	0.873	1.155	0.403	2.131	1.632	0.688	0.917	0.632	0.55	0.909	0.51	0.957	0.481	0.535	nucleus	GO:0060627 regulation of vesicle-mediated transport; GO:0050794 regulation of cellular process; GO:0016043 cellular component organization; GO:0016310 phosphorylation; GO:0065008 regulation of biological quality; GO:0045747 positive regulation of Notch signaling pathway; GO:0023051 regulation of signaling; GO:0044267 cellular protein metabolic process; GO:0044237 cellular metabolic process; GO:00…	GO:0016020 membrane; GO:0031410 cytoplasmic vesicle; GO:0019898 extrinsic component of membrane; GO:0071944 cell periphery; GO:0031982 vesicle; GO:0005737 cytoplasm; GO:0044424 intracellular part; GO:0005623 cell; GO:0043679 axon terminus; GO:0030136 clathrin-coated vesicle; GO:0098793 presynapse; GO:0044464 cell part; GO:0005622 intracellular; GO:0044425 membrane part; GO:0098805 whole membrane;…	GO:0035612 AP-2 adaptor complex binding; GO:1901265 nucleoside phosphate binding; GO:0016773 phosphotransferase activity, alcohol group as acceptor; GO:0005102 receptor binding; GO:0005515 protein binding; GO:0004672 protein kinase activity; GO:0097159 organic cyclic compound binding; GO:1901363 heterocyclic compound binding; GO:0016301 kinase activity; GO:0003824 catalytic activity; GO:0032553 r…	K08853	AAK; AP2-associated kinase [EC:2.7.11.1]		IPR000719; IPR011009;	Protein kinase domain; Protein kinase-like domain;
Q9BSD7	Cancer-related nucleoside-triphosphatase OS=Homo sapiens OX=9606 GN=NTPCR PE=1 SV=1	1.657	Up	0.022459	NTPCR	20.713	1.04	0.628	1.437	1.499	1.566	0.789	1.336	2.709	0.88	0.584	0.813	0.627	1.195	0.841	0.83	0.641	0.845	cytoplasm,mitochondria	GO:0008152 metabolic process; GO:0016311 dephosphorylation; GO:0044237 cellular metabolic process; GO:0006793 phosphorus metabolic process; GO:0009987 cellular process; GO:0006796 phosphate-containing compound metabolic process;	GO:0016020 membrane; GO:0070062 extracellular exosome; GO:0043226 organelle; GO:0044421 extracellular region part; GO:0031982 vesicle; GO:1903561 extracellular vesicle; GO:0043227 membrane-bounded organelle; GO:0005576 extracellular region; GO:0043230 extracellular organelle;	GO:0003723 RNA binding; GO:0005524 ATP binding; GO:1901265 nucleoside phosphate binding; GO:0016791 phosphatase activity; GO:0001882 nucleoside binding; GO:0043167 ion binding; GO:0016817 hydrolase activity, acting on acid anhydrides; GO:0016787 hydrolase activity; GO:0000166 nucleotide binding; GO:0017111 nucleoside-triphosphatase activity; GO:1901363 heterocyclic compound binding; GO:0097159 or…	K06928	NTPCR; nucleoside-triphosphatase [EC:3.6.1.15]	hsa00230 Purine metabolism; hsa00730 Thiamine metabolism; hsa01100 Metabolic pathways	IPR003593; IPR027417;	AAA+ ATPase domain; P-loop containing nucleoside triphosphate hydrolase;
P16278	Beta-galactosidase OS=Homo sapiens OX=9606 GN=GLB1 PE=1 SV=2	0.712	Down	0.032517	GLB1	76.074	1.095	1.315	0.777	0.905	0.697	1.208	0.69	0.529	0.673	1.211	1.56	1.352	0.778	1.115	0.813	1.186	1.838	lysozyme	GO:0046365 monosaccharide catabolic process; GO:0045321 leukocyte activation; GO:0006643 membrane lipid metabolic process; GO:0006026 aminoglycan catabolic process; GO:0044699 single-organism process; GO:0044255 cellular lipid metabolic process; GO:0042340 keratan sulfate catabolic process; GO:0044237 cellular metabolic process; GO:0051234 establishment of localization; GO:0030203 glycosaminoglyc…	GO:0034774 secretory granule lumen; GO:0005615 extracellular space; GO:0044421 extracellular region part; GO:0031410 cytoplasmic vesicle; GO:0031982 vesicle; GO:0005737 cytoplasm; GO:0044433 cytoplasmic vesicle part; GO:0044424 intracellular part; GO:0035578 azurophil granule lumen; GO:0005623 cell; GO:1904813 ficolin-1-rich granule lumen; GO:0044422 organelle part; GO:0005775 vacuolar lumen; GO:…	GO:0097367 carbohydrate derivative binding; GO:0015925 galactosidase activity; GO:0003824 catalytic activity; GO:0005488 binding; GO:0016798 hydrolase activity, acting on glycosyl bonds; GO:0004553 hydrolase activity, hydrolyzing O-glycosyl compounds; GO:0004308 exo-alpha-sialidase activity; GO:0004565 beta-galactosidase activity; GO:0016787 hydrolase activity; GO:0005515 protein binding; GO:0016…	K12309	GLB1, ELNR1; beta-galactosidase [EC:3.2.1.23]	hsa00052 Galactose metabolism; hsa00511 Other glycan degradation; hsa00531 Glycosaminoglycan degradation; hsa00600 Sphingolipid metabolism; hsa00604 Glycosphingolipid biosynthesis - ganglio series; hsa01100 Metabolic pathways; hsa04142 Lysosome	IPR031330; IPR025300; IPR017853; IPR008979; IPR013781;	Glycoside hydrolase 35, catalytic domain; Beta-galactosidase jelly roll domain; Glycoside hydrolase superfamily; Galactose-binding domain-like; Glycoside hydrolase, catalytic domain;
Q14240	Eukaryotic initiation factor 4A-II OS=Homo sapiens OX=9606 GN=EIF4A2 PE=1 SV=2	0.754	Down	0.043861	EIF4A2	46.402	1.012	1.055	0.899	0.935	0.556	0.986	0.749	0.845	1.176	1.345	0.846	0.896	1.258	1.738	0.811	1.468	1.326	nucleus	GO:0006518 peptide metabolic process; GO:0010608 posttranscriptional regulation of gene expression; GO:0009058 biosynthetic process; GO:0044764 multi-organism cellular process; GO:0044237 cellular metabolic process; GO:0051253 negative regulation of RNA metabolic process; GO:2001141 regulation of RNA biosynthetic process; GO:0008152 metabolic process; GO:0006413 translational initiation; GO:19013…	GO:0044464 cell part; GO:0005622 intracellular; GO:0005737 cytoplasm; GO:0048471 perinuclear region of cytoplasm; GO:0032991 macromolecular complex; GO:0044424 intracellular part; GO:0043234 protein complex; GO:0005829 cytosol; GO:0005623 cell; GO:0044444 cytoplasmic part; GO:0016281 eukaryotic translation initiation factor 4F complex;	GO:1901265 nucleoside phosphate binding; GO:0008026 ATP-dependent helicase activity; GO:0003743 translation initiation factor activity; GO:0016817 hydrolase activity, acting on acid anhydrides; GO:0005515 protein binding; GO:0016787 hydrolase activity; GO:0016887 ATPase activity; GO:1901363 heterocyclic compound binding; GO:0097159 organic cyclic compound binding; GO:0016462 pyrophosphatase activ…	K03257	EIF4A; translation initiation factor 4A	hsa03013 RNA transport	IPR014014; IPR011545; IPR014001; IPR027417; IPR001650;	RNA helicase, DEAD-box type, Q motif; DEAD/DEAH box helicase domain; Helicase superfamily 1/2, ATP-binding domain; P-loop containing nucleoside triphosphate hydrolase; Helicase, C-terminal;
P30519	Heme oxygenase 2 OS=Homo sapiens OX=9606 GN=HMOX2 PE=1 SV=2	1.461	Up	0.0071765	HMOX2	36.032	1.158	0.861	1.367	1.057	1.169	0.976	1.716	1.402	0.7	0.743	1.218	0.676	0.614	0.697	0.849	0.795	0.737	cytoplasm	GO:0065008 regulation of biological quality; GO:0045321 leukocyte activation; GO:0044699 single-organism process; GO:0044237 cellular metabolic process; GO:0051234 establishment of localization; GO:0008152 metabolic process; GO:0051187 cofactor catabolic process; GO:0033015 tetrapyrrole catabolic process; GO:0006979 response to oxidative stress; GO:0055065 metal ion homeostasis; GO:1901361 organi…	GO:0016020 membrane; GO:0042175 nuclear outer membrane-endoplasmic reticulum membrane network; GO:0005783 endoplasmic reticulum; GO:0031090 organelle membrane; GO:0031410 cytoplasmic vesicle; GO:0071944 cell periphery; GO:0031982 vesicle; GO:0005737 cytoplasm; GO:0044433 cytoplasmic vesicle part; GO:0044424 intracellular part; GO:0005623 cell; GO:0044422 organelle part; GO:0044425 membrane part; …	GO:0097159 organic cyclic compound binding; GO:1901363 heterocyclic compound binding; GO:0020037 heme binding; GO:0003824 catalytic activity; GO:0005488 binding; GO:0043167 ion binding; GO:0046872 metal ion binding; GO:0043169 cation binding; GO:0016705 oxidoreductase activity, acting on paired donors, with incorporation or reduction of molecular oxygen; GO:0005515 protein binding; GO:0004392 hem…	K21418	HMOX2; heme oxygenase 2 [EC:1.14.14.18]	hsa00860 Porphyrin and chlorophyll metabolism; hsa01100 Metabolic pathways; hsa04978 Mineral absorption	IPR016084;	Haem oxygenase-like, multi-helical;
P61026	Ras-related protein Rab-10 OS=Homo sapiens OX=9606 GN=RAB10 PE=1 SV=1	1.364	Up	0.0041637	RAB10	22.541	0.98	0.898	1.358	1.178	1.037	1.041	1.613	1.693	1.061	0.738	0.878	0.832	0.958	1.015	0.971	0.834	0.85	cytoplasm	GO:0044700 single organism signaling; GO:0001738 morphogenesis of a polarized epithelium; GO:0045321 leukocyte activation; GO:0090002 establishment of protein localization to plasma membrane; GO:0032989 cellular component morphogenesis; GO:0015031 protein transport; GO:0022610 biological adhesion; GO:0070972 protein localization to endoplasmic reticulum; GO:0009719 response to endogenous stimulus…	GO:0016020 membrane; GO:0044421 extracellular region part; GO:0031090 organelle membrane; GO:0005737 cytoplasm; GO:0044433 cytoplasmic vesicle part; GO:0005913 cell-cell adherens junction; GO:0005623 cell; GO:0044422 organelle part; GO:0070062 extracellular exosome; GO:0098827 endoplasmic reticulum subcompartment; GO:0005925 focal adhesion; GO:0005622 intracellular; GO:0099503 secretory vesicle; …	GO:1901265 nucleoside phosphate binding; GO:0016817 hydrolase activity, acting on acid anhydrides; GO:0016787 hydrolase activity; GO:0005515 protein binding; GO:0031489 myosin V binding; GO:0097159 organic cyclic compound binding; GO:1901363 heterocyclic compound binding; GO:0098641 cadherin binding involved in cell-cell adhesion; GO:0016462 pyrophosphatase activity; GO:0019003 GDP binding; GO:00…	K07903	RAB10; Ras-related protein Rab-10	hsa04144 Endocytosis; hsa04152 AMPK signaling pathway	IPR005225; IPR027417;	Small GTP-binding protein domain; P-loop containing nucleoside triphosphate hydrolase;
Q8IZL8	Proline-, glutamic acid- and leucine-rich protein 1 OS=Homo sapiens OX=9606 GN=PELP1 PE=1 SV=2	0.771	Down	0.00129764	PELP1	119.7	0.66	0.797	0.784	0.764	0.874	1.018	0.847	0.75	0.932	1.058	0.855	1.2	1.228	1.1	0.997	1.234	0.89	cytoplasm	GO:0044085 cellular component biogenesis; GO:0022613 ribonucleoprotein complex biogenesis; GO:0043627 response to estrogen; GO:0097659 nucleic acid-templated transcription; GO:0009891 positive regulation of biosynthetic process; GO:0009058 biosynthetic process; GO:0044237 cellular metabolic process; GO:2001141 regulation of RNA biosynthetic process; GO:0008152 metabolic process; GO:0009893 positi…	GO:0016020 membrane; GO:0005737 cytoplasm; GO:0032991 macromolecular complex; GO:0044424 intracellular part; GO:0005623 cell; GO:0044422 organelle part; GO:0044427 chromosomal part; GO:0043228 non-membrane-bounded organelle; GO:0031974 membrane-enclosed lumen; GO:1902494 catalytic complex; GO:0005654 nucleoplasm; GO:0070013 intracellular organelle lumen; GO:0005622 intracellular; GO:0044464 cell …	GO:0097159 organic cyclic compound binding; GO:1901363 heterocyclic compound binding; GO:0003723 RNA binding; GO:0005488 binding; GO:0003676 nucleic acid binding; GO:0005515 protein binding; GO:0003682 chromatin binding; GO:0008134 transcription factor binding;	K16913	PELP1, MNAR; proline-, glutamic acid- and leucine-rich protein 1		IPR012583; IPR016024; IPR012980;	Pre-rRNA-processing protein RIX1, N-terminal; Armadillo-type fold; Uncharacterised domain NUC202;
P04066	Tissue alpha-L-fucosidase OS=Homo sapiens OX=9606 GN=FUCA1 PE=1 SV=4	0.6	Down	0.0002624	FUCA1	53.688	0.962	0.63	0.612	0.736	0.843	0.82	0.733	0.953	0.881	1.373	1.495	0.937	1.007	1.843	0.947	1.395	1.632	extracellular	GO:0045321 leukocyte activation; GO:0002283 neutrophil activation involved in immune response; GO:0002252 immune effector process; GO:0006026 aminoglycan catabolic process; GO:0044699 single-organism process; GO:0016139 glycoside catabolic process; GO:0050896 response to stimulus; GO:0030203 glycosaminoglycan metabolic process; GO:0051234 establishment of localization; GO:0071704 organic substanc…	GO:0034774 secretory granule lumen; GO:0044421 extracellular region part; GO:0031410 cytoplasmic vesicle; GO:0005737 cytoplasm; GO:0031982 vesicle; GO:0044433 cytoplasmic vesicle part; GO:0044424 intracellular part; GO:0035578 azurophil granule lumen; GO:0005623 cell; GO:0044422 organelle part; GO:0005775 vacuolar lumen; GO:0031974 membrane-enclosed lumen; GO:0070062 extracellular exosome; GO:003…	GO:0004553 hydrolase activity, hydrolyzing O-glycosyl compounds; GO:0016787 hydrolase activity; GO:0003824 catalytic activity; GO:0015928 fucosidase activity; GO:0004560 alpha-L-fucosidase activity; GO:0016798 hydrolase activity, acting on glycosyl bonds;	K01206	FUCA; alpha-L-fucosidase [EC:3.2.1.51]	hsa00511 Other glycan degradation	IPR013780; IPR017853; IPR031919; IPR013781;	Glycosyl hydrolase, all-beta; Glycoside hydrolase superfamily; Alpha-L-fucosidase, C-terminal; Glycoside hydrolase, catalytic domain;
Q9UJS0	Calcium-binding mitochondrial carrier protein Aralar2 OS=Homo sapiens OX=9606 GN=SLC25A13 PE=1 SV=2	1.48	Up	0.0178953	SLC25A13	74.175	0.984	0.916	1.863	1.126	1.136	0.556	1.283	0.919	0.766	0.811	0.953	0.714	0.535	0.587	0.677	0.708	0.75	cytoplasm	GO:0009116 nucleoside metabolic process; GO:0009163 nucleoside biosynthetic process; GO:0046129 purine ribonucleoside biosynthetic process; GO:0044237 cellular metabolic process; GO:0006006 glucose metabolic process; GO:0046390 ribose phosphate biosynthetic process; GO:0008152 metabolic process; GO:0006094 gluconeogenesis; GO:1901137 carbohydrate derivative biosynthetic process; GO:0006091 genera…	GO:0043229 intracellular organelle; GO:0016020 membrane; GO:0031226 intrinsic component of plasma membrane; GO:0044429 mitochondrial part; GO:0031090 organelle membrane; GO:0071944 cell periphery; GO:0031967 organelle envelope; GO:0044446 intracellular organelle part; GO:0005737 cytoplasm; GO:0031224 intrinsic component of membrane; GO:0044424 intracellular part; GO:0005887 integral component of …	GO:0005310 dicarboxylic acid transmembrane transporter activity; GO:0005342 organic acid transmembrane transporter activity; GO:0015179 L-amino acid transmembrane transporter activity; GO:0015075 ion transmembrane transporter activity; GO:0043167 ion binding; GO:0015556 C4-dicarboxylate transmembrane transporter activity; GO:0022892 substrate-specific transporter activity; GO:0015172 acidic amino…	K15105	SLC25A12_13, AGC; solute carrier family 25 (mitochondrial aspartate/glutamate transporter), member 12/13		IPR002048; IPR023395; IPR011992;	EF-hand domain; Mitochondrial carrier domain; EF-hand domain pair;
Q9UM19	Hippocalcin-like protein 4 OS=Homo sapiens OX=9606 GN=HPCAL4 PE=1 SV=3	1.792	Up	0.044823	HPCAL4	22.202	1.174	0.5	1.098	2.113	1.222	0.869	0.402	2.102	0.987	0.372	0.929	0.571	0.826	1.344	0.376	0.319	0.456	cytoplasm	GO:0032502 developmental process; GO:0007399 nervous system development; GO:0050794 regulation of cellular process; GO:0044700 single organism signaling; GO:0044707 single-multicellular organism process; GO:0051716 cellular response to stimulus; GO:0048731 system development; GO:0044699 single-organism process; GO:0023052 signaling; GO:0050896 response to stimulus; GO:0032501 multicellular organi…	GO:0005623 cell; GO:0005622 intracellular; GO:0044464 cell part;	GO:0016247 channel regulator activity; GO:0005488 binding; GO:0043167 ion binding; GO:0099106 ion channel regulator activity; GO:0043169 cation binding; GO:0046872 metal ion binding; GO:0005515 protein binding; GO:0008022 protein C-terminus binding; GO:0019904 protein domain specific binding; GO:0005509 calcium ion binding; GO:0005246 calcium channel regulator activity; GO:0098772 molecular funct…	K23848			IPR002048; IPR011992;	EF-hand domain; EF-hand domain pair;
Q08752	Peptidyl-prolyl cis-trans isomerase D OS=Homo sapiens OX=9606 GN=PPID PE=1 SV=3	0.628	Down	0.034742	PPID	40.763	1.113	0.898	0.254	0.39	0.815	0.843	1.173	0.838	0.397	1.333	0.925	0.529	1.136	1.327	1.073	1.809	1.379	cytoplasm	GO:0044085 cellular component biogenesis; GO:0010941 regulation of cell death; GO:0052192 movement in environment of other organism involved in symbiotic interaction; GO:0034644 cellular response to UV; GO:0044237 cellular metabolic process; GO:0015031 protein transport; GO:0008152 metabolic process; GO:0034389 lipid particle organization; GO:0065003 macromolecular complex assembly; GO:0032879 re…	GO:0043229 intracellular organelle; GO:0043232 intracellular non-membrane-bounded organelle; GO:0044446 intracellular organelle part; GO:0005737 cytoplasm; GO:0031981 nuclear lumen; GO:0044424 intracellular part; GO:0005730 nucleolus; GO:0005829 cytosol; GO:0005623 cell; GO:0044422 organelle part; GO:0043228 non-membrane-bounded organelle; GO:0043226 organelle; GO:0043231 intracellular membrane-b…	GO:0003755 peptidyl-prolyl cis-trans isomerase activity; GO:0030331 estrogen receptor binding; GO:0031072 heat shock protein binding; GO:0005102 receptor binding; GO:0051879 Hsp90 protein binding; GO:0005515 protein binding; GO:0008144 drug binding; GO:0033218 amide binding; GO:0051427 hormone receptor binding; GO:0030544 Hsp70 protein binding; GO:0016853 isomerase activity; GO:0042277 peptide bi…	K05864	PPID, CYPD; peptidyl-prolyl isomerase D [EC:5.2.1.8]	hsa04217 Necroptosis; hsa04218 Cellular senescence; hsa05131 Shigellosis	IPR002130; IPR011990; IPR029000; IPR013026;	Cyclophilin-type peptidyl-prolyl cis-trans isomerase domain; Tetratricopeptide-like helical domain; Cyclophilin-like domain; Tetratricopeptide repeat-containing domain;
Q6A1A2	Putative 3-phosphoinositide-dependent protein kinase 2 OS=Homo sapiens OX=9606 GN=PDPK2P PE=5 SV=1	1.218	Up	0.022797	PDPK2P	44.765	1.086	0.825	1.094	1.122	0.967	0.866	1.348	1.459	1.012	0.877	1.059	0.822	0.814	0.906	0.969	0.802	0.885	nucleus	GO:0050794 regulation of cellular process; GO:0044700 single organism signaling; GO:0051716 cellular response to stimulus; GO:0016310 phosphorylation; GO:0035556 intracellular signal transduction; GO:0018209 peptidyl-serine modification; GO:0044267 cellular protein metabolic process; GO:0044699 single-organism process; GO:0023052 signaling; GO:0050896 response to stimulus; GO:0044238 primary meta…	GO:0016020 membrane; GO:0044424 intracellular part; GO:0005623 cell; GO:0005622 intracellular; GO:0044464 cell part; GO:0005737 cytoplasm;	GO:0005524 ATP binding; GO:1901265 nucleoside phosphate binding; GO:0016773 phosphotransferase activity, alcohol group as acceptor; GO:0001882 nucleoside binding; GO:0043167 ion binding; GO:0004672 protein kinase activity; GO:0000166 nucleotide binding; GO:0097159 organic cyclic compound binding; GO:1901363 heterocyclic compound binding; GO:0032549 ribonucleoside binding; GO:0097367 carbohydrate …	K06276	PDPK1; 3-phosphoinositide dependent protein kinase-1 [EC:2.7.11.1]	hsa01524 Platinum drug resistance; hsa03320 PPAR signaling pathway; hsa04068 FoxO signaling pathway; hsa04071 Sphingolipid signaling pathway; hsa04140 Autophagy - animal; hsa04150 mTOR signaling pathway; hsa04151 PI3K-Akt signaling pathway; hsa04152 AMPK signaling pathway; hsa04210 Apoptosis; hsa04510 Focal adhesion; hsa04660 T cell receptor signaling pathway; hsa04664 Fc epsilon RI signaling pat…	IPR000719; IPR011993; IPR011009;	Protein kinase domain; PH domain-like; Protein kinase-like domain;
Q9UM00	Calcium load-activated calcium channel OS=Homo sapiens OX=9606 GN=TMCO1 PE=1 SV=2	1.697	Up	0.035458	TMCO1	27.079	1.145	0.587	2.776	1.845	1.519	0.96	1.457	1.471	0.774	0.988	1.002	0.353	1.064	0.695	1.306	0.497	0.66	mitochondria	GO:0050794 regulation of cellular process; GO:0044700 single organism signaling; GO:0033554 cellular response to stress; GO:0065008 regulation of biological quality; GO:0072503 cellular divalent inorganic cation homeostasis; GO:0072511 divalent inorganic cation transport; GO:0034220 ion transmembrane transport; GO:0034976 response to endoplasmic reticulum stress; GO:0030001 metal ion transport; G…	GO:0043229 intracellular organelle; GO:0016020 membrane; GO:0042175 nuclear outer membrane-endoplasmic reticulum membrane network; GO:0005783 endoplasmic reticulum; GO:0098588 bounding membrane of organelle; GO:0031090 organelle membrane; GO:0044446 intracellular organelle part; GO:0005737 cytoplasm; GO:0000139 Golgi membrane; GO:0031224 intrinsic component of membrane; GO:0012505 endomembrane sy…	GO:0015075 ion transmembrane transporter activity; GO:0022803 passive transmembrane transporter activity; GO:0022892 substrate-specific transporter activity; GO:0015267 channel activity; GO:0022891 substrate-specific transmembrane transporter activity; GO:0046873 metal ion transmembrane transporter activity; GO:0072509 divalent inorganic cation transmembrane transporter activity; GO:0022838 subst…	K21891	TMCO1; calcium load-activated calcium channel
Q9Y6D5	Brefeldin A-inhibited guanine nucleotide-exchange protein 2 OS=Homo sapiens OX=9606 GN=ARFGEF2 PE=1 SV=3	1.318	Up	0.0043028	ARFGEF2	202.04	1.611	0.838	1.352	1.18	1.325	1.082	1.105	1.212	1.112	0.883	1.102	0.8	1.061	0.964	0.817	0.717	0.953	cytoplasm	GO:0044700 single organism signaling; GO:1903555 regulation of tumor necrosis factor superfamily cytokine production; GO:0010256 endomembrane system organization; GO:0032680 regulation of tumor necrosis factor production; GO:0023051 regulation of signaling; GO:0044699 single-organism process; GO:0032760 positive regulation of tumor necrosis factor production; GO:0044237 cellular metabolic process…	GO:0016020 membrane; GO:0030425 dendrite; GO:0005874 microtubule; GO:0031090 organelle membrane; GO:0031410 cytoplasmic vesicle; GO:0030054 cell junction; GO:0005737 cytoplasm; GO:0031982 vesicle; GO:0099512 supramolecular fiber; GO:0044424 intracellular part; GO:0099080 supramolecular complex; GO:0032280 symmetric synapse; GO:0005623 cell; GO:0044422 organelle part; GO:0032279 asymmetric synapse…	GO:0051018 protein kinase A binding; GO:0050811 GABA receptor binding; GO:0008092 cytoskeletal protein binding; GO:0005102 receptor binding; GO:0005086 ARF guanyl-nucleotide exchange factor activity; GO:0005085 guanyl-nucleotide exchange factor activity; GO:0034237 protein kinase A regulatory subunit binding; GO:0005488 binding; GO:0005515 protein binding; GO:0017022 myosin binding; GO:0098772 mo…	K18442	ARFGEF, BIG; brefeldin A-inhibited guanine nucleotide-exchange protein	hsa04144 Endocytosis	IPR023394; IPR032691; IPR000904; IPR011989; IPR032629; IPR016024; IPR015403;	Sec7 domain, alpha orthogonal bundle; Guanine nucleotide exchange factor, N-terminal; Sec7 domain; Armadillo-like helical; Mon2, dimerisation and cyclophilin-binding domain; Armadillo-type fold; Sec7, C-terminal;
P22897	Macrophage mannose receptor 1 OS=Homo sapiens OX=9606 GN=MRC1 PE=1 SV=1	0.615	Down	0.00088094	MRC1	166.01	0.822	0.825	0.497	0.9	0.823	0.864	0.546	0.949	0.617	1.41	1.142	1.407	0.815	0.896	1.706	1.173	1.335	plasma membrane	GO:0044409 entry into host; GO:0050794 regulation of cellular process; GO:0044700 single organism signaling; GO:0071222 cellular response to lipopolysaccharide; GO:0051806 entry into cell of other organism involved in symbiotic interaction; GO:0019058 viral life cycle; GO:0071310 cellular response to organic substance; GO:0071346 cellular response to interferon-gamma; GO:1901700 response to oxyge…	GO:0010008 endosome membrane; GO:0043229 intracellular organelle; GO:0097708 intracellular vesicle; GO:0016020 membrane; GO:0031226 intrinsic component of plasma membrane; GO:0098588 bounding membrane of organelle; GO:0031410 cytoplasmic vesicle; GO:0031090 organelle membrane; GO:0071944 cell periphery; GO:0005737 cytoplasm; GO:0044446 intracellular organelle part; GO:0031982 vesicle; GO:0044433 …	GO:0038023 signaling receptor activity; GO:0060089 molecular transducer activity; GO:0004872 receptor activity; GO:0005488 binding; GO:0005537 mannose binding; GO:0030246 carbohydrate binding; GO:0005515 protein binding; GO:0048029 monosaccharide binding; GO:0004888 transmembrane signaling receptor activity; GO:0004871 signal transducer activity; GO:0001618 virus receptor activity; GO:0036094 sma…	K06560	MRC, CD206, CD280; mannose receptor, C type	hsa04145 Phagosome; hsa05152 Tuberculosis	IPR001304; IPR016187; IPR013806; IPR000772; IPR000562; IPR016186;	C-type lectin-like; C-type lectin fold; Kringle-like fold; Ricin B, lectin domain; Fibronectin, type II, collagen-binding; C-type lectin-like/link domain;
Q5U5Z8	Cytosolic carboxypeptidase 2 OS=Homo sapiens OX=9606 GN=AGBL2 PE=1 SV=2	2.449	Up	0.035903	AGBL2	104.19						1.593	0.828	0.918	2.702					0.448	0.624	0.608	0.787	nucleus	GO:0035608 protein deglutamylation; GO:0044267 cellular protein metabolic process; GO:0044238 primary metabolic process; GO:0035610 protein side chain deglutamylation; GO:0044237 cellular metabolic process; GO:0071704 organic substance metabolic process; GO:0018193 peptidyl-amino acid modification; GO:0008152 metabolic process; GO:0044260 cellular macromolecule metabolic process; GO:0018200 pepti…	GO:0005929 cilium; GO:0043229 intracellular organelle; GO:0042995 cell projection; GO:0044450 microtubule organizing center part; GO:0043232 intracellular non-membrane-bounded organelle; GO:0044430 cytoskeletal part; GO:0044446 intracellular organelle part; GO:0005737 cytoplasm; GO:0036064 ciliary basal body; GO:0044424 intracellular part; GO:0005829 cytosol; GO:0044463 cell projection part; GO:0…	GO:0004180 carboxypeptidase activity; GO:0008233 peptidase activity; GO:0008238 exopeptidase activity; GO:0046914 transition metal ion binding; GO:0004181 metallocarboxypeptidase activity; GO:0003824 catalytic activity; GO:0005488 binding; GO:0043167 ion binding; GO:0008235 metalloexopeptidase activity; GO:0046872 metal ion binding; GO:0043169 cation binding; GO:0070011 peptidase activity, acting…	K23437			IPR000834;	Peptidase M14, carboxypeptidase A;
Q969V3	Nicalin OS=Homo sapiens OX=9606 GN=NCLN PE=1 SV=2	1.356	Up	0.032484	NCLN	62.974						0.937	1.425	1.118	1.144					0.914	0.708	0.835	0.953	plasma membrane	GO:0050794 regulation of cellular process; GO:0065008 regulation of biological quality; GO:0010646 regulation of cell communication; GO:0043254 regulation of protein complex assembly; GO:0050789 regulation of biological process; GO:0023051 regulation of signaling; GO:0048583 regulation of response to stimulus; GO:0044087 regulation of cellular component biogenesis; GO:0031647 regulation of protei…	GO:0043229 intracellular organelle; GO:0016020 membrane; GO:0042175 nuclear outer membrane-endoplasmic reticulum membrane network; GO:0005783 endoplasmic reticulum; GO:0044446 intracellular organelle part; GO:0005737 cytoplasm; GO:0031224 intrinsic component of membrane; GO:0012505 endomembrane system; GO:0044424 intracellular part; GO:0005623 cell; GO:0016021 integral component of membrane; GO:0…	GO:0005515 protein binding; GO:0005488 binding;				IPR007484;	Peptidase M28;
Q9NP61	ADP-ribosylation factor GTPase-activating protein 3 OS=Homo sapiens OX=9606 GN=ARFGAP3 PE=1 SV=1	1.521	Up	0.034261	ARFGAP3	56.928	1.027	1.283	1.011	1.035	0.839	0.773	1.528	2.435	0.946	0.761	0.507	0.7	1.532	0.799	1.053	0.618	0.388	nucleus	GO:0046907 intracellular transport; GO:0044699 single-organism process; GO:0048193 Golgi vesicle transport; GO:0015031 protein transport; GO:0051234 establishment of localization; GO:0051649 establishment of localization in cell; GO:1902578 single-organism localization; GO:0051345 positive regulation of hydrolase activity; GO:0044093 positive regulation of molecular function; GO:0006886 intracell…	GO:0043229 intracellular organelle; GO:0016020 membrane; GO:0098588 bounding membrane of organelle; GO:0031090 organelle membrane; GO:0044446 intracellular organelle part; GO:0005737 cytoplasm; GO:0000139 Golgi membrane; GO:0012505 endomembrane system; GO:0044424 intracellular part; GO:0005829 cytosol; GO:0005623 cell; GO:0044422 organelle part; GO:0043226 organelle; GO:0043231 intracellular memb…	GO:0008565 protein transporter activity; GO:0030234 enzyme regulator activity; GO:0060589 nucleoside-triphosphatase regulator activity; GO:0005488 binding; GO:0030695 GTPase regulator activity; GO:0043167 ion binding; GO:0022892 substrate-specific transporter activity; GO:0043169 cation binding; GO:0046872 metal ion binding; GO:0005515 protein binding; GO:0098772 molecular function regulator; GO:…	K12493	ARFGAP2_3; ADP-ribosylation factor GTPase-activating protein 2/3	hsa04144 Endocytosis
P29762	Cellular retinoic acid-binding protein 1 OS=Homo sapiens OX=9606 GN=CRABP1 PE=1 SV=2	0.195	Down	0.0077966	CRABP1	15.565						0.563	0.327	0.436	0.699					1.206	1.205	3.6	4.383	cytoplasm	GO:0050794 regulation of cellular process; GO:0044700 single organism signaling; GO:0044707 single-multicellular organism process; GO:0065008 regulation of biological quality; GO:0042573 retinoic acid metabolic process; GO:0044699 single-organism process; GO:0044255 cellular lipid metabolic process; GO:0016115 terpenoid catabolic process; GO:0050896 response to stimulus; GO:0044237 cellular metab…	GO:0044464 cell part; GO:0005622 intracellular; GO:0005737 cytoplasm; GO:0044424 intracellular part; GO:0005623 cell; GO:0005829 cytosol; GO:0044444 cytoplasmic part;	GO:0019842 vitamin binding; GO:0043167 ion binding; GO:0019841 retinol binding; GO:0005501 retinoid binding; GO:0043177 organic acid binding; GO:0005515 protein binding; GO:0019840 isoprenoid binding; GO:0033293 monocarboxylic acid binding; GO:0031406 carboxylic acid binding; GO:0043178 alcohol binding; GO:0005488 binding; GO:0008289 lipid binding; GO:0043168 anion binding; GO:0016918 retinal bin…	K17337	CRABP1; cellular retinoic acid-binding protein 1		IPR000463; IPR012674; IPR000566; IPR011038;	Cytosolic fatty-acid binding; Calycin; Lipocalin/cytosolic fatty-acid binding domain; Calycin-like;
O14562	Ubiquitin domain-containing protein UBFD1 OS=Homo sapiens OX=9606 GN=UBFD1 PE=1 SV=2	1.361	Up	0.033583	UBFD1	33.382	1.143	1.132	1.177	1.46	0.876	0.892	1.819	1.684	0.762	0.884	0.854	1.133	0.69	1.025	0.907	0.726	0.931	cytoplasm			GO:0097159 organic cyclic compound binding; GO:1901363 heterocyclic compound binding; GO:0050839 cell adhesion molecule binding; GO:0003723 RNA binding; GO:0005488 binding; GO:0045296 cadherin binding; GO:0003676 nucleic acid binding; GO:0005515 protein binding;				IPR029071; IPR000626;	Ubiquitin-related domain; Ubiquitin domain;
O95980	Reversion-inducing cysteine-rich protein with Kazal motifs OS=Homo sapiens OX=9606 GN=RECK PE=1 SV=1	0.664	Down	0.014421	RECK	106.46	0.916	0.998	0.691	0.667	0.668	0.969	0.596	0.665	0.615	0.989	1.282	0.883	0.961	0.999	0.71	2.248	1.015	extracellular	GO:0021700 developmental maturation; GO:0001568 blood vessel development; GO:0022414 reproductive process; GO:0007566 embryo implantation; GO:0044699 single-organism process; GO:0009058 biosynthetic process; GO:0044237 cellular metabolic process; GO:0042157 lipoprotein metabolic process; GO:0040013 negative regulation of locomotion; GO:0010466 negative regulation of peptidase activity; GO:0008152…	GO:0016020 membrane; GO:0044464 cell part; GO:0071944 cell periphery; GO:0044425 membrane part; GO:0031225 anchored component of membrane; GO:0031224 intrinsic component of membrane; GO:0005623 cell; GO:0005576 extracellular region; GO:0005886 plasma membrane;	GO:0004867 serine-type endopeptidase inhibitor activity; GO:0030234 enzyme regulator activity; GO:0005488 binding; GO:0030414 peptidase inhibitor activity; GO:0061134 peptidase regulator activity; GO:0008191 metalloendopeptidase inhibitor activity; GO:0005515 protein binding; GO:0061135 endopeptidase regulator activity; GO:0004857 enzyme inhibitor activity; GO:0098772 molecular function regulator…	K17461	RECK, ST15; reversion-inducing-cysteine-rich protein with kazal motifs	hsa05206 MicroRNAs in cancer	IPR002350;	Kazal domain;
Q02952	A-kinase anchor protein 12 OS=Homo sapiens OX=9606 GN=AKAP12 PE=1 SV=4	0.63	Down	0.048678	AKAP12	191.48	0.699	1.747	0.974	0.827	0.699	1.128	0.65	0.365	0.773	1.134	0.741	0.86	1.39	0.898	1.675	2.884	1.516	nucleus	GO:0044700 single organism signaling; GO:0023051 regulation of signaling; GO:1902533 positive regulation of intracellular signal transduction; GO:0009891 positive regulation of biosynthetic process; GO:0044699 single-organism process; GO:0015031 protein transport; GO:0030819 positive regulation of cAMP biosynthetic process; GO:0051234 establishment of localization; GO:0006605 protein targeting; G…	GO:0043229 intracellular organelle; GO:0016020 membrane; GO:0005938 cell cortex; GO:0043232 intracellular non-membrane-bounded organelle; GO:0030054 cell junction; GO:0071944 cell periphery; GO:0005737 cytoplasm; GO:0099568 cytoplasmic region; GO:0070161 anchoring junction; GO:0044424 intracellular part; GO:0005829 cytosol; GO:0005623 cell; GO:0005886 plasma membrane; GO:0043228 non-membrane-boun…	GO:0051018 protein kinase A binding; GO:0005515 protein binding; GO:0008179 adenylate cyclase binding; GO:0019899 enzyme binding; GO:0005488 binding;	K16528	AKAP12; A-kinase anchor protein 12		IPR001573; IPR018459;	Protein kinase A anchoring, WSK motif; RII binding domain;
P05543	Thyroxine-binding globulin OS=Homo sapiens OX=9606 GN=SERPINA7 PE=1 SV=2	0.686	Down	0.048538	SERPINA7	46.324	0.694	1.415	0.676	1.023	0.981	1.488	0.663	0.366	0.878	0.896	1.012	2.156	1.007	1.009	1.938	1.434	1.157	extracellular	GO:0050794 regulation of cellular process; GO:0010951 negative regulation of endopeptidase activity; GO:0065008 regulation of biological quality; GO:0009914 hormone transport; GO:0072337 modified amino acid transport; GO:0060255 regulation of macromolecule metabolic process; GO:0044699 single-organism process; GO:0031324 negative regulation of cellular metabolic process; GO:0048519 negative regul…	GO:0070062 extracellular exosome; GO:0043226 organelle; GO:0005615 extracellular space; GO:0044421 extracellular region part; GO:0031982 vesicle; GO:1903561 extracellular vesicle; GO:0043227 membrane-bounded organelle; GO:0005576 extracellular region; GO:0043230 extracellular organelle;	GO:0004867 serine-type endopeptidase inhibitor activity; GO:0030234 enzyme regulator activity; GO:0030414 peptidase inhibitor activity; GO:0061134 peptidase regulator activity; GO:0061135 endopeptidase regulator activity; GO:0098772 molecular function regulator; GO:0004857 enzyme inhibitor activity; GO:0004866 endopeptidase inhibitor activity;	K20734	SERPINA7, TBG; thyroxine-binding globulin	hsa04918 Thyroid hormone synthesis	IPR023796;	Serpin domain;
P05091	Aldehyde dehydrogenase, mitochondrial OS=Homo sapiens OX=9606 GN=ALDH2 PE=1 SV=2	0.589	Down	0.0053372	ALDH2	56.381	1.247	1.52	0.705	0.531	0.758	0.63	0.509	0.401	0.739	1.253	1.177	1.141	1.366	1.097	0.841	2.216	1.525	mitochondria	GO:0006069 ethanol oxidation; GO:1901615 organic hydroxy compound metabolic process; GO:0044712 single-organism catabolic process; GO:0006066 alcohol metabolic process; GO:0055114 oxidation-reduction process; GO:0044281 small molecule metabolic process; GO:0034310 primary alcohol catabolic process; GO:0044699 single-organism process; GO:0044282 small molecule catabolic process; GO:0046164 alcohol…	GO:0005759 mitochondrial matrix; GO:0043229 intracellular organelle; GO:0044421 extracellular region part; GO:0044429 mitochondrial part; GO:0005737 cytoplasm; GO:0044446 intracellular organelle part; GO:0031982 vesicle; GO:0044424 intracellular part; GO:0005623 cell; GO:0005576 extracellular region; GO:0044422 organelle part; GO:0005739 mitochondrion; GO:0043231 intracellular membrane-bounded or…	GO:0009055 electron carrier activity; GO:0016620 oxidoreductase activity, acting on the aldehyde or oxo group of donors, NAD or NADP as acceptor; GO:0003824 catalytic activity; GO:0004030 aldehyde dehydrogenase [NAD(P)+] activity; GO:0016903 oxidoreductase activity, acting on the aldehyde or oxo group of donors; GO:0016491 oxidoreductase activity; GO:0004029 aldehyde dehydrogenase (NAD) activity;	K00128	ALDH; aldehyde dehydrogenase (NAD+) [EC:1.2.1.3]	hsa00010 Glycolysis / Gluconeogenesis; hsa00053 Ascorbate and aldarate metabolism; hsa00071 Fatty acid degradation; hsa00280 Valine, leucine and isoleucine degradation; hsa00310 Lysine degradation; hsa00330 Arginine and proline metabolism; hsa00340 Histidine metabolism; hsa00380 Tryptophan metabolism; hsa00410 beta-Alanine metabolism; hsa00561 Glycerolipid metabolism; hsa00620 Pyruvate metabolism…	IPR016161; IPR015590; IPR016162; IPR016163;	Aldehyde/histidinol dehydrogenase; Aldehyde dehydrogenase domain; Aldehyde dehydrogenase N-terminal domain; Aldehyde dehydrogenase, C-terminal;
Q96K21	Abscission/NoCut checkpoint regulator OS=Homo sapiens OX=9606 GN=ZFYVE19 PE=1 SV=3	2.628	Up	0.044737	ZFYVE19	51.546						0.681	2.791	1.858	1.25					0.545	1.031	0.471	0.457	nucleus	GO:0050794 regulation of cellular process; GO:0051782 negative regulation of cell division; GO:0032502 developmental process; GO:0044707 single-multicellular organism process; GO:0045786 negative regulation of cell cycle; GO:0044763 single-organism cellular process; GO:0044699 single-organism process; GO:0048519 negative regulation of biological process; GO:0048523 negative regulation of cellular…	GO:0043229 intracellular organelle; GO:0097610 cell surface furrow; GO:0043232 intracellular non-membrane-bounded organelle; GO:0044430 cytoskeletal part; GO:0032153 cell division site; GO:0005737 cytoplasm; GO:0044446 intracellular organelle part; GO:0030496 midbody; GO:0044424 intracellular part; GO:0005623 cell; GO:0032155 cell division site part; GO:0044422 organelle part; GO:0043228 non-memb…	GO:1901981 phosphatidylinositol phosphate binding; GO:0032266 phosphatidylinositol-3-phosphate binding; GO:0005488 binding; GO:0005543 phospholipid binding; GO:0035091 phosphatidylinositol binding; GO:0043167 ion binding; GO:0008289 lipid binding; GO:0046872 metal ion binding; GO:0043169 cation binding; GO:0005515 protein binding; GO:0043168 anion binding;				IPR000306; IPR017455; IPR013083; IPR011011;	FYVE zinc finger; Zinc finger, FYVE-related; Zinc finger, RING/FYVE/PHD-type; Zinc finger, FYVE/PHD-type;
P43304	Glycerol-3-phosphate dehydrogenase, mitochondrial OS=Homo sapiens OX=9606 GN=GPD2 PE=1 SV=3	1.227	Up	0.042539	GPD2	80.852	1.078	1.135	1.4	1.417	0.957	0.827	0.847	1.314	1.197	0.883	0.973	0.897	0.836	0.989	0.761	1.249	0.783	mitochondria	GO:0019319 hexose biosynthetic process; GO:0006066 alcohol metabolic process; GO:0044699 single-organism process; GO:0044255 cellular lipid metabolic process; GO:0009058 biosynthetic process; GO:0044237 cellular metabolic process; GO:0006796 phosphate-containing compound metabolic process; GO:0006006 glucose metabolic process; GO:0008152 metabolic process; GO:0006094 gluconeogenesis; GO:0044262 c…	GO:0016020 membrane; GO:0043229 intracellular organelle; GO:0044429 mitochondrial part; GO:0031090 organelle membrane; GO:0031967 organelle envelope; GO:0044446 intracellular organelle part; GO:0005737 cytoplasm; GO:0032991 macromolecular complex; GO:0044424 intracellular part; GO:0005623 cell; GO:0044422 organelle part; GO:0005739 mitochondrion; GO:0043226 organelle; GO:0043231 intracellular mem…	GO:0016614 oxidoreductase activity, acting on CH-OH group of donors; GO:0016901 oxidoreductase activity, acting on the CH-OH group of donors, quinone or similar compound as acceptor; GO:0052590 sn-glycerol-3-phosphate:ubiquinone oxidoreductase activity; GO:0003824 catalytic activity; GO:0005488 binding; GO:0043167 ion binding; GO:0046872 metal ion binding; GO:0043169 cation binding; GO:0005509 ca…	K00111	glpA, glpD; glycerol-3-phosphate dehydrogenase [EC:1.1.5.3]	hsa00564 Glycerophospholipid metabolism	IPR006076; IPR031656; IPR011992; IPR002048; IPR023753;	FAD dependent oxidoreductase; Alpha-glycerophosphate oxidase, C-terminal; EF-hand domain pair; EF-hand domain; FAD/NAD(P)-binding domain;
P28161	Glutathione S-transferase Mu 2 OS=Homo sapiens OX=9606 GN=GSTM2 PE=1 SV=2	0.565	Down	0.044316	GSTM2	25.744	0.669	0.728	0.829	0.586	0.7	0.615	0.923	0.977	0.919	1.059	0.698	1.366	0.648	3.081	1.035	1.079	1.956	cytoplasm	GO:0044700 single organism signaling; GO:0050850 positive regulation of calcium-mediated signaling; GO:2000273 positive regulation of receptor activity; GO:0065008 regulation of biological quality; GO:0006518 peptide metabolic process; GO:0051410 detoxification of nitrogen compound; GO:0044255 cellular lipid metabolic process; GO:1903170 negative regulation of calcium ion transmembrane transport;…	GO:0043229 intracellular organelle; GO:0044421 extracellular region part; GO:0005783 endoplasmic reticulum; GO:0031982 vesicle; GO:0005737 cytoplasm; GO:0016529 sarcoplasmic reticulum; GO:0012505 endomembrane system; GO:0044424 intracellular part; GO:0005829 cytosol; GO:0016528 sarcoplasm; GO:0005623 cell; GO:0005576 extracellular region; GO:0070062 extracellular exosome; GO:0043231 intracellular…	GO:0004602 glutathione peroxidase activity; GO:0005102 receptor binding; GO:0046983 protein dimerization activity; GO:0043167 ion binding; GO:0016209 antioxidant activity; GO:0005515 protein binding; GO:0033218 amide binding; GO:0043295 glutathione binding; GO:1900750 oligopeptide binding; GO:1901681 sulfur compound binding; GO:0016491 oxidoreductase activity; GO:0004364 glutathione transferase a…	K00799	GST, gst; glutathione S-transferase [EC:2.5.1.18]	hsa00480 Glutathione metabolism; hsa00980 Metabolism of xenobiotics by cytochrome P450; hsa00982 Drug metabolism - cytochrome P450; hsa00983 Drug metabolism - other enzymes; hsa01100 Metabolic pathways; hsa01524 Platinum drug resistance; hsa05200 Pathways in cancer; hsa05204 Chemical carcinogenesis; hsa05225 Hepatocellular carcinoma; hsa05418 Fluid shear stress and atherosclerosis	IPR004046; IPR010987; IPR012336; IPR004045;	Glutathione S-transferase, C-terminal; Glutathione S-transferase, C-terminal-like; Thioredoxin-like fold; Glutathione S-transferase, N-terminal;
O95340	Bifunctional 3'-phosphoadenosine 5'-phosphosulfate synthase 2 OS=Homo sapiens OX=9606 GN=PAPSS2 PE=1 SV=2	1.353	Up	0.021897	PAPSS2	69.5	1.444	0.819	1.119	1.135	0.891	0.853	1.427	1.177	0.937	1.102	0.821	0.741	0.974	1.096	0.628	0.482	0.595	cytoplasm,nucleus	GO:0000103 sulfate assimilation; GO:0009116 nucleoside metabolic process; GO:0042278 purine nucleoside metabolic process; GO:0007596 blood coagulation; GO:0065008 regulation of biological quality; GO:0009117 nucleotide metabolic process; GO:0044699 single-organism process; GO:0009058 biosynthetic process; GO:0009163 nucleoside biosynthetic process; GO:0046129 purine ribonucleoside biosynthetic pr…	GO:0044464 cell part; GO:0005622 intracellular; GO:0005737 cytoplasm; GO:0044424 intracellular part; GO:0005829 cytosol; GO:0005623 cell; GO:0044444 cytoplasmic part;	GO:0005524 ATP binding; GO:0004779 sulfate adenylyltransferase activity; GO:1901265 nucleoside phosphate binding; GO:0016773 phosphotransferase activity, alcohol group as acceptor; GO:0001882 nucleoside binding; GO:0043167 ion binding; GO:0000166 nucleotide binding; GO:0070566 adenylyltransferase activity; GO:0097159 organic cyclic compound binding; GO:1901363 heterocyclic compound binding; GO:00…	K13811	PAPSS; 3'-phosphoadenosine 5'-phosphosulfate synthase [EC:2.7.7.4 2.7.1.25]	hsa00230 Purine metabolism; hsa00450 Selenocompound metabolism; hsa00920 Sulfur metabolism; hsa01100 Metabolic pathways	IPR014729; IPR015947; IPR025980; IPR027417; IPR024951; IPR002650;	Rossmann-like alpha/beta/alpha sandwich fold; PUA-like domain; ATP-sulfurylase PUA-like domain; P-loop containing nucleoside triphosphate hydrolase; Sulphate adenylyltransferase catalytic domain; Sulphate adenylyltransferase;
O60936	Nucleolar protein 3 OS=Homo sapiens OX=9606 GN=NOL3 PE=1 SV=2	1.331	Up	0.036362	NOL3	22.629	0.852	1.012	1.889	1.55	1.141	1.302	1.426	0.852	1.053	0.917	0.622	0.948	0.78	1.176	1.118	0.86	0.975	cytoplasm,nucleus	GO:0044700 single organism signaling; GO:0044085 cellular component biogenesis; GO:0065008 regulation of biological quality; GO:0010941 regulation of cell death; GO:0022613 ribonucleoprotein complex biogenesis; GO:0014745 negative regulation of muscle adaptation; GO:0022618 ribonucleoprotein complex assembly; GO:1903533 regulation of protein targeting; GO:0090201 negative regulation of release of…	GO:0043229 intracellular organelle; GO:0016020 membrane; GO:0005783 endoplasmic reticulum; GO:0043232 intracellular non-membrane-bounded organelle; GO:0044446 intracellular organelle part; GO:0005737 cytoplasm; GO:0016529 sarcoplasmic reticulum; GO:0031981 nuclear lumen; GO:0012505 endomembrane system; GO:0044424 intracellular part; GO:0005730 nucleolus; GO:0005829 cytosol; GO:0005623 cell; GO:00…	GO:0003723 RNA binding; GO:0043027 cysteine-type endopeptidase inhibitor activity involved in apoptotic process; GO:0032813 tumor necrosis factor receptor superfamily binding; GO:0005102 receptor binding; GO:0005126 cytokine receptor binding; GO:0043167 ion binding; GO:0061134 peptidase regulator activity; GO:0043028 cysteine-type endopeptidase regulator activity involved in apoptotic process; GO…				IPR011029; IPR001315;	Death-like domain; CARD domain;
P08294	Extracellular superoxide dismutase [Cu-Zn] OS=Homo sapiens OX=9606 GN=SOD3 PE=1 SV=2	0.398	Down	0.0091372	SOD3	25.851	1.019	0.866	0.407	0.6	0.706	0.769	0.235	0.222	0.328	1.248	1.076	1.056	0.544	0.685	1.099	4.241	1.559	extracellular	GO:0006801 superoxide metabolic process; GO:0033554 cellular response to stress; GO:0000303 response to superoxide; GO:0009628 response to abiotic stimulus; GO:1901700 response to oxygen-containing compound; GO:0044699 single-organism process; GO:0050896 response to stimulus; GO:0044237 cellular metabolic process; GO:0019430 removal of superoxide radicals; GO:0008152 metabolic process; GO:1990748…	GO:0043229 intracellular organelle; GO:0005615 extracellular space; GO:0044421 extracellular region part; GO:0031982 vesicle; GO:0044446 intracellular organelle part; GO:0005737 cytoplasm; GO:0005796 Golgi lumen; GO:0012505 endomembrane system; GO:0044424 intracellular part; GO:0005623 cell; GO:0005576 extracellular region; GO:0044422 organelle part; GO:0031012 extracellular matrix; GO:0070062 ex…	GO:0004784 superoxide dismutase activity; GO:0016721 oxidoreductase activity, acting on superoxide radicals as acceptor; GO:0043167 ion binding; GO:0016209 antioxidant activity; GO:0005515 protein binding; GO:0005507 copper ion binding; GO:0008201 heparin binding; GO:0008270 zinc ion binding; GO:1901681 sulfur compound binding; GO:0016491 oxidoreductase activity; GO:0097367 carbohydrate derivativ…	K16627	SOD3; superoxide dismutase, Cu-Zn family [EC:1.15.1.1]		IPR001424;	Superoxide dismutase, copper/zinc binding domain;
O94760	N(G),N(G)-dimethylarginine dimethylaminohydrolase 1 OS=Homo sapiens OX=9606 GN=DDAH1 PE=1 SV=3	0.573	Down	0.031839	DDAH1	31.121	1.136	0.792	0.673	0.367	0.546	0.891	0.861	0.687	0.59	0.885	0.815	0.846	1.759	2.502	0.499	1.42	1.427	cytoplasm	GO:0044700 single organism signaling; GO:1901606 alpha-amino acid catabolic process; GO:0065008 regulation of biological quality; GO:0045428 regulation of nitric oxide biosynthetic process; GO:0009891 positive regulation of biosynthetic process; GO:0044699 single-organism process; GO:0044237 cellular metabolic process; GO:0008152 metabolic process; GO:0007165 signal transduction; GO:0006520 cellu…	GO:0043229 intracellular organelle; GO:0044421 extracellular region part; GO:0005737 cytoplasm; GO:0031982 vesicle; GO:0044424 intracellular part; GO:0005623 cell; GO:0005829 cytosol; GO:0005576 extracellular region; GO:0005739 mitochondrion; GO:0043231 intracellular membrane-bounded organelle; GO:0043226 organelle; GO:0070062 extracellular exosome; GO:0005622 intracellular; GO:0044464 cell part;…	GO:0016597 amino acid binding; GO:0031406 carboxylic acid binding; GO:0003824 catalytic activity; GO:0005488 binding; GO:0016813 hydrolase activity, acting on carbon-nitrogen (but not peptide) bonds, in linear amidines; GO:0043167 ion binding; GO:0043177 organic acid binding; GO:0016403 dimethylargininase activity; GO:0046872 metal ion binding; GO:0043169 cation binding; GO:0016787 hydrolase acti…	K01482	DDAH, ddaH; dimethylargininase [EC:3.5.3.18]
P46199	Translation initiation factor IF-2, mitochondrial OS=Homo sapiens OX=9606 GN=MTIF2 PE=1 SV=2	1.777	Up	0.0144994	MTIF2	81.316	1.074	0.867	2.087	1.034	0.761	0.684	2.394	1.835	0.872	0.606	0.85	0.552	0.931	0.603	0.647	0.874	0.743	mitochondria	GO:0050794 regulation of cellular process; GO:0016043 cellular component organization; GO:0006518 peptide metabolic process; GO:0060255 regulation of macromolecule metabolic process; GO:0010608 posttranscriptional regulation of gene expression; GO:0044267 cellular protein metabolic process; GO:0044699 single-organism process; GO:1903008 organelle disassembly; GO:0009058 biosynthetic process; GO:1…	GO:0043229 intracellular organelle; GO:0005737 cytoplasm; GO:0044446 intracellular organelle part; GO:0031981 nuclear lumen; GO:0044424 intracellular part; GO:0005623 cell; GO:0005739 mitochondrion; GO:0044422 organelle part; GO:0043226 organelle; GO:0043231 intracellular membrane-bounded organelle; GO:0031974 membrane-enclosed lumen; GO:0005654 nucleoplasm; GO:0005634 nucleus; GO:0070013 intrace…	GO:1901265 nucleoside phosphate binding; GO:0003743 translation initiation factor activity; GO:0016817 hydrolase activity, acting on acid anhydrides; GO:0016787 hydrolase activity; GO:1901363 heterocyclic compound binding; GO:0097159 organic cyclic compound binding; GO:0016462 pyrophosphatase activity; GO:0032553 ribonucleotide binding; GO:0043024 ribosomal small subunit binding; GO:0003824 catal…	K02519	infB, MTIF2; translation initiation factor IF-2		IPR023115; IPR005225; IPR027417; IPR000795; IPR009000;	Translation initiation factor IF- 2, domain 3; Small GTP-binding protein domain; P-loop containing nucleoside triphosphate hydrolase; Transcription factor, GTP-binding domain; Translation protein, beta-barrel domain;
P62277	40S ribosomal protein S13 OS=Homo sapiens OX=9606 GN=RPS13 PE=1 SV=2	1.23	Up	0.030555	RPS13	17.222	1.14	0.916	1.086	1.074	0.95	0.894	1.387	1.447	0.927	0.894	0.804	0.689	0.883	1.14	0.708	1.059	0.922	cytoplasm	GO:0044085 cellular component biogenesis; GO:0022613 ribonucleoprotein complex biogenesis; GO:0072594 establishment of protein localization to organelle; GO:0006518 peptide metabolic process; GO:0009058 biosynthetic process; GO:0044764 multi-organism cellular process; GO:0051253 negative regulation of RNA metabolic process; GO:0044237 cellular metabolic process; GO:0015031 protein transport; GO:0…	GO:0016020 membrane; GO:0044421 extracellular region part; GO:0030054 cell junction; GO:0015935 small ribosomal subunit; GO:0031982 vesicle; GO:0005737 cytoplasm; GO:0032991 macromolecular complex; GO:0044424 intracellular part; GO:0005623 cell; GO:0044422 organelle part; GO:0043228 non-membrane-bounded organelle; GO:0070062 extracellular exosome; GO:0031974 membrane-enclosed lumen; GO:0005654 nu…	GO:0097159 organic cyclic compound binding; GO:1901363 heterocyclic compound binding; GO:0003729 mRNA binding; GO:1990932 5.8S rRNA binding; GO:0003723 RNA binding; GO:0005488 binding; GO:0003676 nucleic acid binding; GO:0070181 small ribosomal subunit rRNA binding; GO:0005515 protein binding; GO:0005198 structural molecule activity; GO:0003735 structural constituent of ribosome; GO:0019843 rRNA …	K02953	RP-S13e, RPS13; small subunit ribosomal protein S13e	hsa03010 Ribosome	IPR012606; IPR009068;	Ribosomal protein S13/S15, N-terminal; S15/NS1, RNA-binding;
A0A0C4DH68	Immunoglobulin kappa variable 2-24 OS=Homo sapiens OX=9606 GN=IGKV2-24 PE=3 SV=1	0.62	Down	0.042159	IGKV2-24	13.079	0.809	1.151	0.659	0.671	0.779	1.2	0.762	0.25	1.193	1.117	0.964	2.645	1.096	1.063	1.998	0.783	1.058	extracellular	GO:0002376 immune system process; GO:0006955 immune response; GO:0050896 response to stimulus; GO:0002377 immunoglobulin production; GO:0002440 production of molecular mediator of immune response; GO:0002250 adaptive immune response;	GO:0016020 membrane; GO:0005615 extracellular space; GO:0044421 extracellular region part; GO:0044464 cell part; GO:0071944 cell periphery; GO:0005623 cell; GO:0005576 extracellular region; GO:0005886 plasma membrane;	GO:0005515 protein binding; GO:0003823 antigen binding; GO:0005488 binding;				IPR007110; IPR013783; IPR013106;	Immunoglobulin-like domain; Immunoglobulin-like fold; Immunoglobulin V-set domain;
P16333	Cytoplasmic protein NCK1 OS=Homo sapiens OX=9606 GN=NCK1 PE=1 SV=1	0.829	Down	0.0073246	NCK1	42.864	0.847	0.826	0.918	1.048	0.78	0.815	0.783	0.886	1.003	1.242	1.108	1.092	0.829	1.051	0.876	1.179	1.105	nucleus	GO:0044700 single organism signaling; GO:0044085 cellular component biogenesis; GO:0002694 regulation of leukocyte activation; GO:0010941 regulation of cell death; GO:0010608 posttranscriptional regulation of gene expression; GO:0009891 positive regulation of biosynthetic process; GO:1905897 regulation of response to endoplasmic reticulum stress; GO:0044237 cellular metabolic process; GO:0009607 …	GO:0016020 membrane; GO:0005783 endoplasmic reticulum; GO:0031090 organelle membrane; GO:0071944 cell periphery; GO:0030054 cell junction; GO:0031982 vesicle; GO:0005737 cytoplasm; GO:0032991 macromolecular complex; GO:0008287 protein serine/threonine phosphatase complex; GO:0044424 intracellular part; GO:0005911 cell-cell junction; GO:0005623 cell; GO:1903293 phosphatase complex; GO:0000164 prot…	GO:0030674 protein binding, bridging; GO:1990782 protein tyrosine kinase binding; GO:0005102 receptor binding; GO:0019901 protein kinase binding; GO:0071074 eukaryotic initiation factor eIF2 binding; GO:0005515 protein binding; GO:0046875 ephrin receptor binding; GO:0004860 protein kinase inhibitor activity; GO:0019887 protein kinase regulator activity; GO:0019207 kinase regulator activity; GO:00…	K07365	NCK1; NCK adaptor protein 1	hsa04012 ErbB signaling pathway; hsa04360 Axon guidance; hsa04660 T cell receptor signaling pathway; hsa05130 Pathogenic Escherichia coli infection	IPR000980; IPR001452;	SH2 domain; SH3 domain;
Q5VWQ0	Lysine-specific demethylase 9 OS=Homo sapiens OX=9606 GN=RSBN1 PE=1 SV=2	0.263	Down	1.1763e-06	RSBN1	90.071	0.563	1.124	0.703	0.753	0.929	1.108	0.511	0.571	2.064	2.616	2.658	6.011	2.46	2.814	3.82	3.356	4.433	nucleus		GO:0043226 organelle; GO:0043231 intracellular membrane-bounded organelle; GO:0043229 intracellular organelle; GO:0005634 nucleus; GO:0044464 cell part; GO:0005622 intracellular; GO:0044424 intracellular part; GO:0043227 membrane-bounded organelle; GO:0005623 cell;		K22610
O00182	Galectin-9 OS=Homo sapiens OX=9606 GN=LGALS9 PE=1 SV=2	0.779	Down	0.0157834	LGALS9	39.518	0.965	0.898	0.936	0.845	0.773	0.785	0.627	0.808	0.973	1.268	1.393	0.952	0.699	0.946	1.207	1.173	1.045	nucleus	GO:0044700 single organism signaling; GO:0050672 negative regulation of lymphocyte proliferation; GO:0002694 regulation of leukocyte activation; GO:0010941 regulation of cell death; GO:0032680 regulation of tumor necrosis factor production; GO:0022414 reproductive process; GO:0032656 regulation of interleukin-13 production; GO:0002698 negative regulation of immune effector process; GO:1903306 neg…	GO:0043229 intracellular organelle; GO:0005615 extracellular space; GO:0044421 extracellular region part; GO:0031982 vesicle; GO:0005737 cytoplasm; GO:0044424 intracellular part; GO:0005829 cytosol; GO:0005623 cell; GO:0005576 extracellular region; GO:0043231 intracellular membrane-bounded organelle; GO:0043226 organelle; GO:0070062 extracellular exosome; GO:0005634 nucleus; GO:0005622 intracellu…	GO:0005534 galactose binding; GO:0005488 binding; GO:0070492 oligosaccharide binding; GO:0030246 carbohydrate binding; GO:0005515 protein binding; GO:0048030 disaccharide binding; GO:0048029 monosaccharide binding; GO:0004871 signal transducer activity; GO:0019899 enzyme binding; GO:0036094 small molecule binding;	K10093	LGALS9; galectin-9		IPR001079; IPR013320;	Galectin, carbohydrate recognition domain; Concanavalin A-like lectin/glucanase domain;
Q16134	Electron transfer flavoprotein-ubiquinone oxidoreductase, mitochondrial OS=Homo sapiens OX=9606 GN=ETFDH PE=1 SV=2	0.728	Down	0.02038	ETFDH	68.495	1.052	1.131	1.016	0.809	1.094	0.859	0.763	0.365	0.976	0.959	1.263	1.335	0.999	1.402	1.187	1.545	1.152	mitochondria	GO:0034440 lipid oxidation; GO:0044699 single-organism process; GO:0022904 respiratory electron transport chain; GO:0044255 cellular lipid metabolic process; GO:0050896 response to stimulus; GO:0044237 cellular metabolic process; GO:0071704 organic substance metabolic process; GO:0008152 metabolic process; GO:0006091 generation of precursor metabolites and energy; GO:0030258 lipid modification; G…	GO:0016020 membrane; GO:0031090 organelle membrane; GO:0005737 cytoplasm; GO:0031305 integral component of mitochondrial inner membrane; GO:0032991 macromolecular complex; GO:0031224 intrinsic component of membrane; GO:0098798 mitochondrial protein complex; GO:0044424 intracellular part; GO:0044455 mitochondrial membrane part; GO:0005623 cell; GO:0045251 electron transfer flavoprotein complex; GO…	GO:0004174 electron-transferring-flavoprotein dehydrogenase activity; GO:0043783 oxidoreductase activity, oxidizing metal ions with flavin as acceptor; GO:0016645 oxidoreductase activity, acting on the CH-NH group of donors; GO:0016722 oxidoreductase activity, oxidizing metal ions; GO:1901265 nucleoside phosphate binding; GO:0050660 flavin adenine dinucleotide binding; GO:0043167 ion binding; GO:…	K00311	ETFDH; electron-transferring-flavoprotein dehydrogenase [EC:1.5.5.1]		IPR017896; IPR023753;	4Fe-4S ferredoxin-type, iron-sulphur binding domain; FAD/NAD(P)-binding domain;
Q10471	Polypeptide N-acetylgalactosaminyltransferase 2 OS=Homo sapiens OX=9606 GN=GALNT2 PE=1 SV=1	1.282	Up	0.032458	GALNT2	64.732	1.068	0.853	1.717	1.537	1.103	1.101	1.053	1.251	0.898	0.93	0.975	0.729	0.922	0.79	1.303	0.759	0.931	extracellular	GO:0002378 immunoglobulin biosynthetic process; GO:0043413 macromolecule glycosylation; GO:0018242 protein O-linked glycosylation via serine; GO:0018210 peptidyl-threonine modification; GO:0018209 peptidyl-serine modification; GO:0044267 cellular protein metabolic process; GO:0044699 single-organism process; GO:0009058 biosynthetic process; GO:0044237 cellular metabolic process; GO:0071704 organi…	GO:0016020 membrane; GO:0005783 endoplasmic reticulum; GO:0042175 nuclear outer membrane-endoplasmic reticulum membrane network; GO:0044421 extracellular region part; GO:0031090 organelle membrane; GO:0031982 vesicle; GO:0005737 cytoplasm; GO:0031224 intrinsic component of membrane; GO:0044424 intracellular part; GO:0030173 integral component of Golgi membrane; GO:0005623 cell; GO:0044422 organel…	GO:0016758 transferase activity, transferring hexosyl groups; GO:0043167 ion binding; GO:0008194 UDP-glycosyltransferase activity; GO:0005515 protein binding; GO:0030145 manganese ion binding; GO:0004653 polypeptide N-acetylgalactosaminyltransferase activity; GO:0046914 transition metal ion binding; GO:0003824 catalytic activity; GO:0005488 binding; GO:0043169 cation binding; GO:0046872 metal ion…	K00710	GALNT; polypeptide N-acetylgalactosaminyltransferase [EC:2.4.1.41]	hsa00512 Mucin type O-glycan biosynthesis; hsa00514 Other types of O-glycan biosynthesis; hsa01100 Metabolic pathways	IPR029044; IPR000772; IPR001173;	Nucleotide-diphospho-sugar transferases; Ricin B, lectin domain; Glycosyltransferase 2-like;
P35580	Myosin-10 OS=Homo sapiens OX=9606 GN=MYH10 PE=1 SV=3	0.66	Down	0.0128157	MYH10	229	0.961	1.316	1.131	0.748	0.616	0.917	0.479	0.821	0.649	1.126	1.131	0.948	1.099	1.083	1.052	2.333	1.52	cytoplasm	GO:0044085 cellular component biogenesis; GO:0065008 regulation of biological quality; GO:0043009 chordate embryonic development; GO:0007420 brain development; GO:0051647 nucleus localization; GO:0032989 cellular component morphogenesis; GO:0050877 neurological system process; GO:0007097 nuclear migration; GO:0021537 telencephalon development; GO:0009605 response to external stimulus; GO:0022610 …	GO:0016020 membrane; GO:0030425 dendrite; GO:0098862 cluster of actin-based cell projections; GO:0044421 extracellular region part; GO:0099568 cytoplasmic region; GO:0005737 cytoplasm; GO:0043025 neuronal cell body; GO:0032991 macromolecular complex; GO:0005623 cell; GO:0032155 cell division site part; GO:0044422 organelle part; GO:0043197 dendritic spine; GO:0043228 non-membrane-bounded organell…	GO:0051015 actin filament binding; GO:1901265 nucleoside phosphate binding; GO:0003774 motor activity; GO:0016817 hydrolase activity, acting on acid anhydrides; GO:0016787 hydrolase activity; GO:0005515 protein binding; GO:0016887 ATPase activity; GO:1901363 heterocyclic compound binding; GO:0097159 organic cyclic compound binding; GO:0008092 cytoskeletal protein binding; GO:0016462 pyrophosphata…	K10352	MYH; myosin heavy chain	hsa04530 Tight junction; hsa05130 Pathogenic Escherichia coli infection	IPR002928; IPR004009; IPR008989; IPR027417; IPR001609; IPR027401;	Myosin tail; Myosin, N-terminal, SH3-like; Myosin S1 fragment, N-terminal; P-loop containing nucleoside triphosphate hydrolase; Myosin head, motor domain; Myosin-like IQ motif-containing domain;
P01860	Immunoglobulin heavy constant gamma 3 OS=Homo sapiens OX=9606 GN=IGHG3 PE=1 SV=2	0.654	Down	0.047778	IGHG3	41.287	0.621	1.229	0.733	0.442	1.135	2.31	0.757	0.252	0.962	0.965	2.157	2.438	1.021	1.23	1.171	1.177	1.322	extracellular	GO:0044700 single organism signaling; GO:0002694 regulation of leukocyte activation; GO:0016064 immunoglobulin mediated immune response; GO:0065008 regulation of biological quality; GO:0007166 cell surface receptor signaling pathway; GO:0038094 Fc-gamma receptor signaling pathway; GO:0098542 defense response to other organism; GO:0044699 single-organism process; GO:0051249 regulation of lymphocyt…	GO:0016020 membrane; GO:0005615 extracellular space; GO:0044421 extracellular region part; GO:0009897 external side of plasma membrane; GO:0071944 cell periphery; GO:0042571 immunoglobulin complex, circulating; GO:0031982 vesicle; GO:0019814 immunoglobulin complex; GO:0032991 macromolecular complex; GO:0005623 cell; GO:0005576 extracellular region; GO:0005886 plasma membrane; GO:0070062 extracell…	GO:0004252 serine-type endopeptidase activity; GO:0004175 endopeptidase activity; GO:0008233 peptidase activity; GO:0005102 receptor binding; GO:0003824 catalytic activity; GO:0017171 serine hydrolase activity; GO:0005488 binding; GO:0008236 serine-type peptidase activity; GO:0070011 peptidase activity, acting on L-amino acid peptides; GO:0034987 immunoglobulin receptor binding; GO:0016787 hydrol…				IPR007110; IPR013783; IPR003597;	Immunoglobulin-like domain; Immunoglobulin-like fold; Immunoglobulin C1-set;
Q53SF7	Cordon-bleu protein-like 1 OS=Homo sapiens OX=9606 GN=COBLL1 PE=1 SV=3	1.407	Up	0.028796	COBLL1	123.87	1.109	0.717	1.017	1.385	1.092	0.792	1.298	1.998	1.05	0.696	0.798	0.572	1.279	0.793	0.967	0.838	0.665	nucleus	GO:0044085 cellular component biogenesis; GO:0034622 cellular macromolecular complex assembly; GO:0016043 cellular component organization; GO:0071822 protein complex subunit organization; GO:0044763 single-organism cellular process; GO:0008154 actin polymerization or depolymerization; GO:0044699 single-organism process; GO:0007015 actin filament organization; GO:0030041 actin filament polymerizat…	GO:0070062 extracellular exosome; GO:0043226 organelle; GO:0044421 extracellular region part; GO:0031982 vesicle; GO:1903561 extracellular vesicle; GO:0043227 membrane-bounded organelle; GO:0005576 extracellular region; GO:0043230 extracellular organelle;	GO:0003779 actin binding; GO:0050839 cell adhesion molecule binding; GO:0005515 protein binding; GO:0008092 cytoskeletal protein binding; GO:0003785 actin monomer binding; GO:0005488 binding; GO:0045296 cadherin binding;				IPR019025; IPR003124;	Cordon-bleu, ubiquitin-like domain; WH2 domain;
Q9UIQ6	Leucyl-cystinyl aminopeptidase OS=Homo sapiens OX=9606 GN=LNPEP PE=1 SV=3	1.202	Up	0.034399	LNPEP	117.35	1.092	0.881	1.106	1.078	1.348	1.068	0.909	1.585	0.995	0.85	0.954	0.963	0.976	1.052	1.033	0.781	0.829	cytoplasm	GO:0044700 single organism signaling; GO:0065008 regulation of biological quality; GO:0006518 peptide metabolic process; GO:0007166 cell surface receptor signaling pathway; GO:0022414 reproductive process; GO:0044699 single-organism process; GO:0002480 antigen processing and presentation of exogenous peptide antigen via MHC class I, TAP-independent; GO:0044237 cellular metabolic process; GO:00071…	GO:0016020 membrane; GO:0031090 organelle membrane; GO:0031410 cytoplasmic vesicle; GO:0071944 cell periphery; GO:0031982 vesicle; GO:0005737 cytoplasm; GO:0044433 cytoplasmic vesicle part; GO:0031224 intrinsic component of membrane; GO:0044424 intracellular part; GO:0005887 integral component of plasma membrane; GO:0005623 cell; GO:0044422 organelle part; GO:0005769 early endosome; GO:0031905 ea…	GO:0008238 exopeptidase activity; GO:0008233 peptidase activity; GO:0043167 ion binding; GO:0070006 metalloaminopeptidase activity; GO:0008235 metalloexopeptidase activity; GO:0005515 protein binding; GO:0004177 aminopeptidase activity; GO:0016787 hydrolase activity; GO:0008237 metallopeptidase activity; GO:0033218 amide binding; GO:0008270 zinc ion binding; GO:0046914 transition metal ion bindin…	K01257	LNPEP; cystinyl aminopeptidase [EC:3.4.11.3]	hsa04614 Renin-angiotensin system	IPR014782; IPR024571;	Peptidase M1, membrane alanine aminopeptidase, N-terminal; ERAP1-like C-terminal domain;
P62861	40S ribosomal protein S30 OS=Homo sapiens OX=9606 GN=FAU PE=1 SV=1	1.69	Up	0.0159602	FAU	6.6478	1.901	0.936	1.509	1.419	0.818	0.679	1.836	1.63	0.863	1.004	0.669	0.446	0.838	1.169	0.431	0.439	1.1	nucleus	GO:0044085 cellular component biogenesis; GO:0022613 ribonucleoprotein complex biogenesis; GO:0072594 establishment of protein localization to organelle; GO:0006518 peptide metabolic process; GO:0098542 defense response to other organism; GO:0009058 biosynthetic process; GO:0044764 multi-organism cellular process; GO:0044237 cellular metabolic process; GO:0015031 protein transport; GO:0051234 est…	GO:0005615 extracellular space; GO:0044421 extracellular region part; GO:0015935 small ribosomal subunit; GO:0005737 cytoplasm; GO:0032991 macromolecular complex; GO:0044424 intracellular part; GO:0005623 cell; GO:0044422 organelle part; GO:0043228 non-membrane-bounded organelle; GO:0031974 membrane-enclosed lumen; GO:0005654 nucleoplasm; GO:0070013 intracellular organelle lumen; GO:0044391 ribos…	GO:0097159 organic cyclic compound binding; GO:1901363 heterocyclic compound binding; GO:0003723 RNA binding; GO:0005488 binding; GO:0003676 nucleic acid binding; GO:0005198 structural molecule activity; GO:0003735 structural constituent of ribosome;	K02983	RP-S30e, RPS30; small subunit ribosomal protein S30e	hsa03010 Ribosome
Q96MG8	Protein-L-isoaspartate O-methyltransferase domain-containing protein 1 OS=Homo sapiens OX=9606 GN=PCMTD1 PE=1 SV=2	3.009	Up	0.021137	PCMTD1	40.675						1.3	0.643	0.653	2.159					0.303	0.423	0.319	0.535	cytoplasm,nucleus	GO:0008213 protein alkylation; GO:0008152 metabolic process; GO:0006479 protein methylation; GO:0043414 macromolecule methylation; GO:0044260 cellular macromolecule metabolic process; GO:0044267 cellular protein metabolic process; GO:0006464 cellular protein modification process; GO:0043170 macromolecule metabolic process; GO:0019538 protein metabolic process; GO:0044238 primary metabolic process…	GO:0016020 membrane; GO:0044424 intracellular part; GO:0005623 cell; GO:0044464 cell part; GO:0005622 intracellular; GO:0005737 cytoplasm;	GO:0008757 S-adenosylmethionine-dependent methyltransferase activity; GO:0008168 methyltransferase activity; GO:0004719 protein-L-isoaspartate (D-aspartate) O-methyltransferase activity; GO:0008276 protein methyltransferase activity; GO:0010340 carboxyl-O-methyltransferase activity; GO:0003824 catalytic activity; GO:0051998 protein carboxyl O-methyltransferase activity; GO:0016741 transferase act…				IPR029063;	S-adenosyl-L-methionine-dependent methyltransferase;
O15335	Chondroadherin OS=Homo sapiens OX=9606 GN=CHAD PE=1 SV=2	0.373	Down	0.0218	CHAD	40.475	1.063	1.456	1.122	0.474	0.461	0.345	0.211	0.271	0.747	0.485	3.159	4.275	0.521	0.882	1.305	2.342	1.69	extracellular	GO:0044700 single organism signaling; GO:0051093 negative regulation of developmental process; GO:0009968 negative regulation of signal transduction; GO:0007166 cell surface receptor signaling pathway; GO:0023051 regulation of signaling; GO:0051241 negative regulation of multicellular organismal process; GO:0044699 single-organism process; GO:0071345 cellular response to cytokine stimulus; GO:003…	GO:0031012 extracellular matrix; GO:0044421 extracellular region part; GO:0044464 cell part; GO:0005622 intracellular; GO:0005737 cytoplasm; GO:0005578 proteinaceous extracellular matrix; GO:0044424 intracellular part; GO:0005623 cell; GO:0005576 extracellular region;	GO:0030234 enzyme regulator activity; GO:0019210 kinase inhibitor activity; GO:0005488 binding; GO:0005515 protein binding; GO:0004860 protein kinase inhibitor activity; GO:0019207 kinase regulator activity; GO:0019887 protein kinase regulator activity; GO:0098772 molecular function regulator; GO:0004857 enzyme inhibitor activity;	K06248	CHAD; chondroadherin	hsa04151 PI3K-Akt signaling pathway; hsa04510 Focal adhesion; hsa04512 ECM-receptor interaction; hsa05165 Human papillomavirus infection	IPR000483; IPR000372; IPR032675;	Cysteine-rich flanking region, C-terminal; Leucine-rich repeat N-terminal domain; Leucine-rich repeat domain, L domain-like;
Q7L5Y1	Mitochondrial enolase superfamily member 1 OS=Homo sapiens OX=9606 GN=ENOSF1 PE=1 SV=1	0.659	Down	0.0147616	ENOSF1	49.786						0.892	0.746	0.88	1.016					1.695	1.246	1.387	1.038	mitochondria	GO:0044712 single-organism catabolic process; GO:0044275 cellular carbohydrate catabolic process; GO:0044281 small molecule metabolic process; GO:0044763 single-organism cellular process; GO:0044699 single-organism process; GO:0006807 nitrogen compound metabolic process; GO:0044282 small molecule catabolic process; GO:0044238 primary metabolic process; GO:0005975 carbohydrate metabolic process; G…	GO:0043226 organelle; GO:0043231 intracellular membrane-bounded organelle; GO:0043229 intracellular organelle; GO:0044464 cell part; GO:0005622 intracellular; GO:0005737 cytoplasm; GO:0044424 intracellular part; GO:0043227 membrane-bounded organelle; GO:0005623 cell; GO:0005739 mitochondrion; GO:0044444 cytoplasmic part;	GO:0000287 magnesium ion binding; GO:0050023 L-fuconate dehydratase activity; GO:0016853 isomerase activity; GO:0003824 catalytic activity; GO:0005488 binding; GO:0043167 ion binding; GO:0043169 cation binding; GO:0016829 lyase activity; GO:0046872 metal ion binding; GO:0016836 hydro-lyase activity; GO:0016835 carbon-oxygen lyase activity;	K18334	fucD; L-fuconate dehydratase [EC:4.2.1.68]	hsa00051 Fructose and mannose metabolism; hsa01100 Metabolic pathways	IPR013341; IPR029065; IPR029017; IPR013342;	Mandelate racemase/muconate lactonizing enzyme, N-terminal domain; Enolase C-terminal domain-like; Enolase N-terminal domain-like; Mandelate racemase/muconate lactonizing enzyme, C-terminal;
P62314	Small nuclear ribonucleoprotein Sm D1 OS=Homo sapiens OX=9606 GN=SNRPD1 PE=1 SV=1	0.796	Down	0.0149641	SNRPD1	13.281	0.8	0.931	0.759	0.921	0.886	0.853	0.786	0.789	1.036	1.23	1.029	0.702	1.183	0.957	1.05	1.431	1.088	nucleus	GO:0044085 cellular component biogenesis; GO:0016043 cellular component organization; GO:0046907 intracellular transport; GO:0022613 ribonucleoprotein complex biogenesis; GO:0022618 ribonucleoprotein complex assembly; GO:0006725 cellular aromatic compound metabolic process; GO:0051169 nuclear transport; GO:0044237 cellular metabolic process; GO:0051234 establishment of localization; GO:0071704 or…	GO:0005685 U1 snRNP; GO:0005686 U2 snRNP; GO:0005737 cytoplasm; GO:0005684 U2-type spliceosomal complex; GO:0032991 macromolecular complex; GO:0044424 intracellular part; GO:0005623 cell; GO:0071011 precatalytic spliceosome; GO:0044422 organelle part; GO:0031974 membrane-enclosed lumen; GO:0097526 spliceosomal tri-snRNP complex; GO:1902494 catalytic complex; GO:0005654 nucleoplasm; GO:0034719 SMN…	GO:0070990 snRNP binding; GO:0097159 organic cyclic compound binding; GO:1901363 heterocyclic compound binding; GO:0003723 RNA binding; GO:0005488 binding; GO:0044877 macromolecular complex binding; GO:0003676 nucleic acid binding; GO:0005515 protein binding; GO:0043021 ribonucleoprotein complex binding; GO:1990446 U1 snRNP binding;	K11087	SNRPD1, SMD1; small nuclear ribonucleoprotein D1	hsa03040 Spliceosome; hsa05322 Systemic lupus erythematosus	IPR001163; IPR034102; IPR010920;	LSM domain, eukaryotic/archaea-type; Small nuclear ribonucleoprotein D1; LSM domain;
P46527	Cyclin-dependent kinase inhibitor 1B OS=Homo sapiens OX=9606 GN=CDKN1B PE=1 SV=1	0.651	Down	0.041743	CDKN1B	22.073	0.796	1.031	0.753	0.989	0.869	0.821	0.853	1.274	0.612	0.831	1.019	0.798	1.071	1.025	2.182	2.567	1.434	nucleus	GO:0044700 single organism signaling; GO:1902807 negative regulation of cell cycle G1/S phase transition; GO:0010941 regulation of cell death; GO:0022414 reproductive process; GO:0010564 regulation of cell cycle process; GO:0072431 signal transduction involved in mitotic G1 DNA damage checkpoint; GO:1902403 signal transduction involved in mitotic DNA integrity checkpoint; GO:0001558 regulation of…	GO:0080008 Cul4-RING E3 ubiquitin ligase complex; GO:0031410 cytoplasmic vesicle; GO:0031982 vesicle; GO:0005737 cytoplasm; GO:0032991 macromolecular complex; GO:0044424 intracellular part; GO:0005623 cell; GO:0044422 organelle part; GO:0031974 membrane-enclosed lumen; GO:1902494 catalytic complex; GO:0005654 nucleoplasm; GO:0070013 intracellular organelle lumen; GO:0005622 intracellular; GO:0044…	GO:0030291 protein serine/threonine kinase inhibitor activity; GO:0031072 heat shock protein binding; GO:0016538 cyclin-dependent protein serine/threonine kinase regulator activity; GO:0019903 protein phosphatase binding; GO:0051087 chaperone binding; GO:0044877 macromolecular complex binding; GO:0005515 protein binding; GO:0004860 protein kinase inhibitor activity; GO:0019887 protein kinase regu…	K06624	CDKN1B, P27, KIP1; cyclin-dependent kinase inhibitor 1B	hsa01522 Endocrine resistance; hsa04012 ErbB signaling pathway; hsa04066 HIF-1 signaling pathway; hsa04068 FoxO signaling pathway; hsa04110 Cell cycle; hsa04151 PI3K-Akt signaling pathway; hsa04933 AGE-RAGE signaling pathway in diabetic complications; hsa04934 Cushing syndrome; hsa05162 Measles; hsa05165 Human papillomavirus infection; hsa05169 Epstein-Barr virus infection; hsa05200 Pathways in c…
P08493	Matrix Gla protein OS=Homo sapiens OX=9606 GN=MGP PE=1 SV=2	0.381	Down	0.049301	MGP	12.353	0.833	1.796	0.582	0.561	1.14	0.568	0.429	0.249	0.55	1.313	1.183	8.239	0.758	0.548	1.209	0.98	1.418	extracellular	GO:0032502 developmental process; GO:0044707 single-multicellular organism process; GO:0009888 tissue development; GO:0051216 cartilage development; GO:0001503 ossification; GO:0048731 system development; GO:0048869 cellular developmental process; GO:0044763 single-organism cellular process; GO:0044699 single-organism process; GO:0030500 regulation of bone mineralization; GO:0098743 cell aggregat…	GO:0031012 extracellular matrix; GO:0070062 extracellular exosome; GO:0043226 organelle; GO:0044421 extracellular region part; GO:0031982 vesicle; GO:1903561 extracellular vesicle; GO:0005578 proteinaceous extracellular matrix; GO:0043227 membrane-bounded organelle; GO:0005576 extracellular region; GO:0043230 extracellular organelle;	GO:0005201 extracellular matrix structural constituent; GO:0005488 binding; GO:0043167 ion binding; GO:0046872 metal ion binding; GO:0043169 cation binding; GO:0005515 protein binding; GO:0005509 calcium ion binding; GO:0005198 structural molecule activity; GO:0008147 structural constituent of bone;	K19481	MGP; matrix Gla protein		IPR000294;	Gamma-carboxyglutamic acid-rich (GLA) domain;
Q9H7D0	Dedicator of cytokinesis protein 5 OS=Homo sapiens OX=9606 GN=DOCK5 PE=1 SV=3	1.508	Up	0.0051177	DOCK5	215.31	1.146	0.942	1.609	1.52	1.231	0.831	0.823	1.515	1.29	0.829	0.839	1.005	0.752	1.088	0.6	0.5	0.816	nucleus	GO:0044700 single organism signaling; GO:0030335 positive regulation of cell migration; GO:0065008 regulation of biological quality; GO:0040017 positive regulation of locomotion; GO:0045906 negative regulation of vasoconstriction; GO:0044699 single-organism process; GO:0051241 negative regulation of multicellular organismal process; GO:0051130 positive regulation of cellular component organizatio…	GO:0016020 membrane; GO:0071944 cell periphery; GO:0044464 cell part; GO:0005622 intracellular; GO:0005737 cytoplasm; GO:0044424 intracellular part; GO:0005623 cell; GO:0005829 cytosol; GO:0005886 plasma membrane; GO:0044444 cytoplasmic part;	GO:0005515 protein binding; GO:0098772 molecular function regulator; GO:0005085 guanyl-nucleotide exchange factor activity; GO:0005488 binding;	K17707	DOCK5; dedicator of cytokinesis protein 5		IPR001452; IPR027357; IPR010703; IPR027007; IPR016024; IPR032376;	SH3 domain; DHR-2 domain; Dedicator of cytokinesis, C-terminal; DHR-1 domain; Armadillo-type fold; Dedicator of cytokinesis, N-terminal domain;
P84101	Small EDRK-rich factor 2 OS=Homo sapiens OX=9606 GN=SERF2 PE=1 SV=1	1.415	Up	0.039835	SERF2	6.8998						0.866	1.181	1.373	1.05					0.727	0.784	0.995	0.654	nucleus		GO:0043226 organelle; GO:0043231 intracellular membrane-bounded organelle; GO:0043229 intracellular organelle; GO:0005634 nucleus; GO:0044464 cell part; GO:0005622 intracellular; GO:0005737 cytoplasm; GO:0044424 intracellular part; GO:0005829 cytosol; GO:0043227 membrane-bounded organelle; GO:0005623 cell; GO:0044444 cytoplasmic part;
P10412	Histone H1.4 OS=Homo sapiens OX=9606 GN=H1-4 PE=1 SV=2	1.59	Up	0.036117	H1-4	21.865	1.144	1.128	2.14	0.715	1.545	0.599	1.358	1.855	1.047	0.494	0.746	0.42	1.414	0.528	0.602	1.541	0.702	nucleus	GO:0044085 cellular component biogenesis; GO:0051253 negative regulation of RNA metabolic process; GO:0044237 cellular metabolic process; GO:0032259 methylation; GO:2001141 regulation of RNA biosynthetic process; GO:0008152 metabolic process; GO:0008213 protein alkylation; GO:0006334 nucleosome assembly; GO:0022607 cellular component assembly; GO:0065003 macromolecular complex assembly; GO:001055…	GO:0044421 extracellular region part; GO:0031982 vesicle; GO:0032991 macromolecular complex; GO:0044424 intracellular part; GO:0005623 cell; GO:0000792 heterochromatin; GO:0044422 organelle part; GO:0044427 chromosomal part; GO:0043228 non-membrane-bounded organelle; GO:0031974 membrane-enclosed lumen; GO:0070062 extracellular exosome; GO:0070013 intracellular organelle lumen; GO:0044454 nuclear …	GO:0097159 organic cyclic compound binding; GO:1901363 heterocyclic compound binding; GO:0003677 DNA binding; GO:0003723 RNA binding; GO:0005515 protein binding; GO:0003682 chromatin binding; GO:0031490 chromatin DNA binding; GO:0005488 binding; GO:0003676 nucleic acid binding;	K11275	H1_5; histone H1/5		IPR011991; IPR005818;	Winged helix-turn-helix DNA-binding domain; Linker histone H1/H5, domain H15;
Q15113	Procollagen C-endopeptidase enhancer 1 OS=Homo sapiens OX=9606 GN=PCOLCE PE=1 SV=2	0.652	Down	0.024623	PCOLCE	47.972	0.994	1.241	1.234	0.54	0.928	0.911	0.83	0.339	0.688	1.419	1.435	1.435	0.957	0.672	1.962	1.268	1.364	nucleus	GO:0050794 regulation of cellular process; GO:0044707 single-multicellular organism process; GO:0032270 positive regulation of cellular protein metabolic process; GO:0060255 regulation of macromolecule metabolic process; GO:0044699 single-organism process; GO:0071704 organic substance metabolic process; GO:0008152 metabolic process; GO:0045862 positive regulation of proteolysis; GO:0009893 positi…	GO:0070062 extracellular exosome; GO:0043226 organelle; GO:0005615 extracellular space; GO:0044421 extracellular region part; GO:0031982 vesicle; GO:1903561 extracellular vesicle; GO:0043227 membrane-bounded organelle; GO:0005576 extracellular region; GO:0043230 extracellular organelle;	GO:0043167 ion binding; GO:0044877 macromolecular complex binding; GO:0061134 peptidase regulator activity; GO:0016504 peptidase activator activity; GO:0005515 protein binding; GO:0008201 heparin binding; GO:0098772 molecular function regulator; GO:1901681 sulfur compound binding; GO:0097367 carbohydrate derivative binding; GO:0030234 enzyme regulator activity; GO:0005488 binding; GO:0005518 coll…				IPR000859; IPR008993; IPR001134; IPR018933;	CUB domain; Tissue inhibitor of metalloproteinases-like, OB-fold; Netrin domain; Netrin module, non-TIMP type;
P36405	ADP-ribosylation factor-like protein 3 OS=Homo sapiens OX=9606 GN=ARL3 PE=1 SV=2	0.668	Down	0.0196437	ARL3	20.455	0.946	1.098	1.154	0.743	0.619	0.675	0.929	0.869	0.896	1.142	0.8	0.802	1.129	1.949	1.18	2.065	1.479	cytoplasm	GO:0098840 protein transport along microtubule; GO:0044700 single organism signaling; GO:0044085 cellular component biogenesis; GO:0007166 cell surface receptor signaling pathway; GO:0048666 neuron development; GO:0048869 cellular developmental process; GO:0022008 neurogenesis; GO:0060271 cilium assembly; GO:0044699 single-organism process; GO:0007224 smoothened signaling pathway; GO:0015031 prot…	GO:0016020 membrane; GO:0044421 extracellular region part; GO:0005874 microtubule; GO:0035869 ciliary transition zone; GO:0031090 organelle membrane; GO:0005881 cytoplasmic microtubule; GO:0031982 vesicle; GO:0005737 cytoplasm; GO:0097730 non-motile cilium; GO:0044424 intracellular part; GO:0099512 supramolecular fiber; GO:0005623 cell; GO:0099080 supramolecular complex; GO:0097731 9+0 non-motile…	GO:1901265 nucleoside phosphate binding; GO:0016817 hydrolase activity, acting on acid anhydrides; GO:0016787 hydrolase activity; GO:0005515 protein binding; GO:0097159 organic cyclic compound binding; GO:1901363 heterocyclic compound binding; GO:0016462 pyrophosphatase activity; GO:0008092 cytoskeletal protein binding; GO:0019003 GDP binding; GO:0003824 catalytic activity; GO:0032553 ribonucleot…	K07944	ARL3; ADP-ribosylation factor-like protein 3		IPR005225; IPR027417;	Small GTP-binding protein domain; P-loop containing nucleoside triphosphate hydrolase;
O14828	Secretory carrier-associated membrane protein 3 OS=Homo sapiens OX=9606 GN=SCAMP3 PE=1 SV=3	1.568	Up	0.0151007	SCAMP3	38.287	0.899	0.866	1.842	0.937	1.163	0.9	1.555	1.893	0.787	0.67	0.877	0.582	1.181	0.721	1.058	0.536	0.523	plasma membrane	GO:0001101 response to acid chemical; GO:0016192 vesicle-mediated transport; GO:1901700 response to oxygen-containing compound; GO:0048193 Golgi vesicle transport; GO:0071702 organic substance transport; GO:0010033 response to organic substance; GO:0050896 response to stimulus; GO:0015031 protein transport; GO:0051234 establishment of localization; GO:0006810 transport; GO:0045184 establishment o…	GO:0016020 membrane; GO:0043229 intracellular organelle; GO:0044421 extracellular region part; GO:0098588 bounding membrane of organelle; GO:0031090 organelle membrane; GO:0005737 cytoplasm; GO:0044446 intracellular organelle part; GO:0031982 vesicle; GO:0000139 Golgi membrane; GO:0031224 intrinsic component of membrane; GO:0012505 endomembrane system; GO:0044424 intracellular part; GO:0005623 ce…	GO:0005515 protein binding; GO:0031625 ubiquitin protein ligase binding; GO:0044389 ubiquitin-like protein ligase binding; GO:0005488 binding; GO:0019899 enzyme binding;	K19995	SCAMP; secretory carrier-associated membrane protein
Q9Y478	5'-AMP-activated protein kinase subunit beta-1 OS=Homo sapiens OX=9606 GN=PRKAB1 PE=1 SV=4	1.449	Up	0.026935	PRKAB1	30.382						1.033	1.514	1.386	1.137					0.885	0.872	0.848	0.893	cytoplasm	GO:0044700 single organism signaling; GO:0044085 cellular component biogenesis; GO:0016053 organic acid biosynthetic process; GO:0023051 regulation of signaling; GO:0044699 single-organism process; GO:0009058 biosynthetic process; GO:0044255 cellular lipid metabolic process; GO:0006914 autophagy; GO:0044237 cellular metabolic process; GO:0006796 phosphate-containing compound metabolic process; GO…	GO:0043229 intracellular organelle; GO:0031588 nucleotide-activated protein kinase complex; GO:0061695 transferase complex, transferring phosphorus-containing groups; GO:0044446 intracellular organelle part; GO:0005737 cytoplasm; GO:0031981 nuclear lumen; GO:0032991 macromolecular complex; GO:0044424 intracellular part; GO:1990234 transferase complex; GO:0005829 cytosol; GO:0005623 cell; GO:19029…	GO:0016301 kinase activity; GO:0016773 phosphotransferase activity, alcohol group as acceptor; GO:0003824 catalytic activity; GO:0005488 binding; GO:0019901 protein kinase binding; GO:0004674 protein serine/threonine kinase activity; GO:0005515 protein binding; GO:0004679 AMP-activated protein kinase activity; GO:0004672 protein kinase activity; GO:0019900 kinase binding; GO:0016740 transferase a…	K07199	PRKAB; 5'-AMP-activated protein kinase, regulatory beta subunit	hsa04068 FoxO signaling pathway; hsa04152 AMPK signaling pathway; hsa04211 Longevity regulating pathway; hsa04213 Longevity regulating pathway - multiple species; hsa04371 Apelin signaling pathway; hsa04530 Tight junction; hsa04710 Circadian rhythm; hsa04714 Thermogenesis; hsa04910 Insulin signaling pathway; hsa04920 Adipocytokine signaling pathway; hsa04921 Oxytocin signaling pathway; hsa04922 G…	IPR006828; IPR014756; IPR032640;	Association with the SNF1 complex (ASC) domain; Immunoglobulin E-set; AMP-activated protein kinase, glycogen-binding domain;
P36269	Glutathione hydrolase 5 proenzyme OS=Homo sapiens OX=9606 GN=GGT5 PE=1 SV=2	0.651	Down	0.0032151	GGT5	62.26	1.073	0.868	0.798	0.856	0.827	0.927	0.558	0.816	0.675	0.863	1.504	1.656	0.864	1.17	0.919	1.661	1.469	extracellular	GO:0006518 peptide metabolic process; GO:0016053 organic acid biosynthetic process; GO:0019370 leukotriene biosynthetic process; GO:1901748 leukotriene D4 metabolic process; GO:0042398 cellular modified amino acid biosynthetic process; GO:1901568 fatty acid derivative metabolic process; GO:0044699 single-organism process; GO:0009058 biosynthetic process; GO:0044255 cellular lipid metabolic proces…	GO:0016020 membrane; GO:0031226 intrinsic component of plasma membrane; GO:0009897 external side of plasma membrane; GO:0071944 cell periphery; GO:0031225 anchored component of membrane; GO:0031224 intrinsic component of membrane; GO:0005623 cell; GO:0016021 integral component of membrane; GO:0046658 anchored component of plasma membrane; GO:0005886 plasma membrane; GO:0031362 anchored component …	GO:0016746 transferase activity, transferring acyl groups; GO:0008238 exopeptidase activity; GO:0008233 peptidase activity; GO:0003824 catalytic activity; GO:0070011 peptidase activity, acting on L-amino acid peptides; GO:0003840 gamma-glutamyltransferase activity; GO:0016787 hydrolase activity; GO:0016740 transferase activity; GO:0036374 glutathione hydrolase activity; GO:0008242 omega peptidase…	K18592	GGT1_5, CD224; gamma-glutamyltranspeptidase / glutathione hydrolase / leukotriene-C4 hydrolase [EC:2.3.2.2 3.4.19.13 3.4.19.14]	hsa00430 Taurine and hypotaurine metabolism; hsa00480 Glutathione metabolism; hsa00590 Arachidonic acid metabolism; hsa01100 Metabolic pathways	IPR029055;	Nucleophile aminohydrolases, N-terminal;
O60268	Uncharacterized protein KIAA0513 OS=Homo sapiens OX=9606 GN=KIAA0513 PE=1 SV=1	1.804	Up	0.0020635	KIAA0513	46.638	0.888	1.262	1.461	1.185	1.157	0.888	1.429	2.055	0.638	0.641	0.615	0.943	0.84	0.475	0.917	0.501	0.471	nucleus		GO:0044424 intracellular part; GO:0005623 cell; GO:0044464 cell part; GO:0005622 intracellular; GO:0005737 cytoplasm;
Q9NZU5	LIM and cysteine-rich domains protein 1 OS=Homo sapiens OX=9606 GN=LMCD1 PE=1 SV=1	0.648	Down	0.021236	LMCD1	40.832	1.185	1.128	0.781	0.669	0.798	0.934	0.663	0.489	0.553	1.83	1.446	0.76	0.817	0.717	1.27	1.611	1.426	nucleus	GO:0050850 positive regulation of calcium-mediated signaling; GO:0097659 nucleic acid-templated transcription; GO:0023051 regulation of signaling; GO:1902533 positive regulation of intracellular signal transduction; GO:0009058 biosynthetic process; GO:0051253 negative regulation of RNA metabolic process; GO:0044237 cellular metabolic process; GO:2001141 regulation of RNA biosynthetic process; GO:…	GO:0043229 intracellular organelle; GO:0005615 extracellular space; GO:0044421 extracellular region part; GO:0005737 cytoplasm; GO:0044446 intracellular organelle part; GO:0031981 nuclear lumen; GO:0044424 intracellular part; GO:0005623 cell; GO:0005576 extracellular region; GO:0044422 organelle part; GO:0043226 organelle; GO:0043231 intracellular membrane-bounded organelle; GO:0031974 membrane-e…	GO:0003714 transcription corepressor activity; GO:0046914 transition metal ion binding; GO:0005488 binding; GO:0043167 ion binding; GO:0000989 transcription factor activity, transcription factor binding; GO:0043169 cation binding; GO:0046872 metal ion binding; GO:0008270 zinc ion binding; GO:0003712 transcription cofactor activity; GO:0000988 transcription factor activity, protein binding;				IPR001781; IPR033724; IPR010442;	Zinc finger, LIM-type; PET testin; PET domain;
Q14435	Polypeptide N-acetylgalactosaminyltransferase 3 OS=Homo sapiens OX=9606 GN=GALNT3 PE=1 SV=2	1.405	Up	0.040542	GALNT3	72.609	1.197	0.625	1.777	1.127	1.082	1.025	1.511	1.534	0.918	0.844	1.307	0.606	0.87	0.966	1.069	0.518	0.649	Golgi apparatus	GO:0050794 regulation of cellular process; GO:0044700 single organism signaling; GO:0043413 macromolecule glycosylation; GO:0018242 protein O-linked glycosylation via serine; GO:0007166 cell surface receptor signaling pathway; GO:0018210 peptidyl-threonine modification; GO:0018209 peptidyl-serine modification; GO:0071310 cellular response to organic substance; GO:0044267 cellular protein metaboli…	GO:0016020 membrane; GO:0044421 extracellular region part; GO:0031090 organelle membrane; GO:0031982 vesicle; GO:0005737 cytoplasm; GO:0031224 intrinsic component of membrane; GO:0044424 intracellular part; GO:0005623 cell; GO:0044422 organelle part; GO:0070062 extracellular exosome; GO:0044425 membrane part; GO:0005622 intracellular; GO:0044464 cell part; GO:1903561 extracellular vesicle; GO:009…	GO:0016758 transferase activity, transferring hexosyl groups; GO:0043167 ion binding; GO:0008194 UDP-glycosyltransferase activity; GO:0005515 protein binding; GO:0030145 manganese ion binding; GO:0004653 polypeptide N-acetylgalactosaminyltransferase activity; GO:0046914 transition metal ion binding; GO:0003824 catalytic activity; GO:0005488 binding; GO:0043169 cation binding; GO:0046872 metal ion…	K00710	GALNT; polypeptide N-acetylgalactosaminyltransferase [EC:2.4.1.41]	hsa00512 Mucin type O-glycan biosynthesis; hsa00514 Other types of O-glycan biosynthesis; hsa01100 Metabolic pathways	IPR029044; IPR000772; IPR001173;	Nucleotide-diphospho-sugar transferases; Ricin B, lectin domain; Glycosyltransferase 2-like;
Q6P996	Pyridoxal-dependent decarboxylase domain-containing protein 1 OS=Homo sapiens OX=9606 GN=PDXDC1 PE=1 SV=2	1.28	Up	0.023604	PDXDC1	86.706	1.109	0.81	0.884	1.044	1.021	1.03	1.085	1.666	0.864	0.725	0.858	0.746	0.788	0.948	1.141	0.635	0.765	cytoplasm	GO:0008152 metabolic process; GO:0044710 single-organism metabolic process; GO:0044281 small molecule metabolic process; GO:0044763 single-organism cellular process; GO:0019752 carboxylic acid metabolic process; GO:0044699 single-organism process; GO:0006082 organic acid metabolic process; GO:0044237 cellular metabolic process; GO:0009987 cellular process; GO:0043436 oxoacid metabolic process; GO…	GO:0043231 intracellular membrane-bounded organelle; GO:0043226 organelle; GO:0043229 intracellular organelle; GO:0044464 cell part; GO:0005622 intracellular; GO:0005737 cytoplasm; GO:0012505 endomembrane system; GO:0044424 intracellular part; GO:0005794 Golgi apparatus; GO:0043227 membrane-bounded organelle; GO:0005623 cell; GO:0044444 cytoplasmic part;	GO:0097159 organic cyclic compound binding; GO:1901363 heterocyclic compound binding; GO:0050839 cell adhesion molecule binding; GO:0003824 catalytic activity; GO:0005488 binding; GO:0016830 carbon-carbon lyase activity; GO:0045296 cadherin binding; GO:0043167 ion binding; GO:0016831 carboxy-lyase activity; GO:0016829 lyase activity; GO:0005515 protein binding; GO:0043168 anion binding; GO:004803…				IPR015424; IPR015421; IPR015422;	Pyridoxal phosphate-dependent transferase; Pyridoxal phosphate-dependent transferase, major region, subdomain 1; Pyridoxal phosphate-dependent transferase, major region, subdomain 2;
O75787	Renin receptor OS=Homo sapiens OX=9606 GN=ATP6AP2 PE=1 SV=2	1.254	Up	0.0160956	ATP6AP2	39.008	1.279	0.978	1.292	1.011	1.169	0.918	0.979	1.218	1.172	0.975	0.772	0.648	0.806	1.43	0.784	0.786	0.896	endoplasmic reticulum	GO:0065008 regulation of biological quality; GO:0045321 leukocyte activation; GO:0006518 peptide metabolic process; GO:0043009 chordate embryonic development; GO:0023051 regulation of signaling; GO:0044699 single-organism process; GO:0016486 peptide hormone processing; GO:0016485 protein processing; GO:0060177 regulation of angiotensin metabolic process; GO:0044237 cellular metabolic process; GO:…	GO:0016020 membrane; GO:0044421 extracellular region part; GO:0009897 external side of plasma membrane; GO:0031090 organelle membrane; GO:0031410 cytoplasmic vesicle; GO:0071944 cell periphery; GO:0031982 vesicle; GO:0005737 cytoplasm; GO:0044433 cytoplasmic vesicle part; GO:0031224 intrinsic component of membrane; GO:0044424 intracellular part; GO:0005623 cell; GO:0044422 organelle part; GO:0070…	GO:0060089 molecular transducer activity; GO:0005515 protein binding; GO:0004872 receptor activity; GO:0019899 enzyme binding; GO:0005488 binding;	K19514	ATP6AP2, PRR; renin receptor	hsa04614 Renin-angiotensin system
P51798	H(+)/Cl(-) exchange transporter 7 OS=Homo sapiens OX=9606 GN=CLCN7 PE=1 SV=2	1.586	Up	0.0132569	CLCN7	88.678	1.082	0.817	1.596	0.967	1.061	0.957	2.621	1.463	0.868	0.716	1.072	0.78	0.642	0.686	0.906	0.845	0.762	plasma membrane	GO:0098661 inorganic anion transmembrane transport; GO:0034220 ion transmembrane transport; GO:0098660 inorganic ion transmembrane transport; GO:0009628 response to abiotic stimulus; GO:0051049 regulation of transport; GO:0044070 regulation of anion transport; GO:0043269 regulation of ion transport; GO:0006821 chloride transport; GO:0050896 response to stimulus; GO:0098656 anion transmembrane tra…	GO:0097708 intracellular vesicle; GO:0043229 intracellular organelle; GO:0016020 membrane; GO:0098588 bounding membrane of organelle; GO:0031090 organelle membrane; GO:0031410 cytoplasmic vesicle; GO:0044446 intracellular organelle part; GO:0005737 cytoplasm; GO:0031982 vesicle; GO:0031224 intrinsic component of membrane; GO:0044424 intracellular part; GO:0005623 cell; GO:0016021 integral compone…	GO:1901265 nucleoside phosphate binding; GO:0022803 passive transmembrane transporter activity; GO:0022892 substrate-specific transporter activity; GO:0015297 antiporter activity; GO:0015267 channel activity; GO:0015103 inorganic anion transmembrane transporter activity; GO:0022891 substrate-specific transmembrane transporter activity; GO:0097159 organic cyclic compound binding; GO:1901363 hetero…	K05016	CLCN7; chloride channel 7		IPR014743; IPR000644;	Chloride channel, core; CBS domain;
Q92575	UBX domain-containing protein 4 OS=Homo sapiens OX=9606 GN=UBXN4 PE=1 SV=2	1.404	Up	0.025241	UBXN4	56.777	1.029	0.822	1.792	0.942	1.217	0.867	1.573	1.689	0.819	0.766	0.897	0.73	0.991	0.854	0.976	0.861	0.733	nucleus	GO:0033554 cellular response to stress; GO:0051603 proteolysis involved in cellular protein catabolic process; GO:0044257 cellular protein catabolic process; GO:0034976 response to endoplasmic reticulum stress; GO:0044267 cellular protein metabolic process; GO:0044699 single-organism process; GO:0036503 ERAD pathway; GO:0050896 response to stimulus; GO:0044237 cellular metabolic process; GO:00104…	GO:0043229 intracellular organelle; GO:0016020 membrane; GO:0042175 nuclear outer membrane-endoplasmic reticulum membrane network; GO:0005783 endoplasmic reticulum; GO:0005635 nuclear envelope; GO:0031967 organelle envelope; GO:0044446 intracellular organelle part; GO:0005737 cytoplasm; GO:0012505 endomembrane system; GO:0044424 intracellular part; GO:0005829 cytosol; GO:0005623 cell; GO:0044422 …	GO:0005515 protein binding; GO:0005488 binding;				IPR029071; IPR001012; IPR012336;	Ubiquitin-related domain; UBX domain; Thioredoxin-like fold;
Q96B54	Zinc finger protein 428 OS=Homo sapiens OX=9606 GN=ZNF428 PE=1 SV=2	0.718	Down	0.0085769	ZNF428	20.48	0.661	0.796	0.755	0.672	0.75	0.758	0.837	0.612	0.857	1.036	0.828	1.392	0.993	1.497	0.862	0.901	0.781	nucleus			GO:0046872 metal ion binding; GO:0043169 cation binding; GO:0005488 binding; GO:0043167 ion binding;				IPR007087;	Zinc finger, C2H2;
O94929	Actin-binding LIM protein 3 OS=Homo sapiens OX=9606 GN=ABLIM3 PE=1 SV=3	1.351	Up	0.0104766	ABLIM3	77.801	1.124	1.201	0.822	1.004	0.989					0.722	0.816	0.674	0.831					nucleus	GO:0044085 cellular component biogenesis; GO:0097581 lamellipodium organization; GO:1903955 positive regulation of protein targeting to mitochondrion; GO:0097659 nucleic acid-templated transcription; GO:1903533 regulation of protein targeting; GO:0009891 positive regulation of biosynthetic process; GO:0060271 cilium assembly; GO:0044699 single-organism process; GO:0009058 biosynthetic process; GO…	GO:0043229 intracellular organelle; GO:0031252 cell leading edge; GO:0042995 cell projection; GO:0043232 intracellular non-membrane-bounded organelle; GO:0044430 cytoskeletal part; GO:0044446 intracellular organelle part; GO:0005737 cytoplasm; GO:0097517 contractile actin filament bundle; GO:0044424 intracellular part; GO:0005623 cell; GO:0015629 actin cytoskeleton; GO:0044422 organelle part; GO:…	GO:0008092 cytoskeletal protein binding; GO:0046914 transition metal ion binding; GO:0005488 binding; GO:0043167 ion binding; GO:0003779 actin binding; GO:0043169 cation binding; GO:0046872 metal ion binding; GO:0005515 protein binding; GO:0008270 zinc ion binding;	K07520	ABLIM; actin-binding LIM protein	hsa04360 Axon guidance	IPR001781; IPR003128; IPR032402;	Zinc finger, LIM-type; Villin headpiece; Putative adherens-junction anchoring domain;
Q9P299	Coatomer subunit zeta-2 OS=Homo sapiens OX=9606 GN=COPZ2 PE=2 SV=1	1.325	Up	0.040477	COPZ2	23.548	0.924	0.852	1.303	1.234	1.398	0.871	1.259	1.608	0.921	1.21	0.681	0.771	1.573	0.73	0.722	0.591	0.68	cytoplasm,nucleus	GO:0046907 intracellular transport; GO:0016192 vesicle-mediated transport; GO:0048193 Golgi vesicle transport; GO:0071702 organic substance transport; GO:0015031 protein transport; GO:0051641 cellular localization; GO:0051234 establishment of localization; GO:0006810 transport; GO:0045184 establishment of protein localization; GO:0070727 cellular macromolecule localization; GO:0051649 establishme…	GO:0016020 membrane; GO:0005783 endoplasmic reticulum; GO:0042175 nuclear outer membrane-endoplasmic reticulum membrane network; GO:0031090 organelle membrane; GO:0031410 cytoplasmic vesicle; GO:0098796 membrane protein complex; GO:0030137 COPI-coated vesicle; GO:0030660 Golgi-associated vesicle membrane; GO:0005801 cis-Golgi network; GO:0005737 cytoplasm; GO:0031982 vesicle; GO:0044433 cytoplasm…		K20472	COPZ, RET3; coatomer subunit zeta		IPR011012; IPR022775;	Longin-like domain; AP complex, mu/sigma subunit;
Q9H6S3	Epidermal growth factor receptor kinase substrate 8-like protein 2 OS=Homo sapiens OX=9606 GN=EPS8L2 PE=1 SV=2	1.327	Up	0.027345	EPS8L2	80.62	0.998	0.872	1.156	0.75	1.408	0.956	1.354	1.691	0.902	0.783	0.838	1.033	0.964	0.918	0.865	0.693	0.663	cytoplasm,nucleus	GO:0044700 single organism signaling; GO:0050794 regulation of cellular process; GO:0060491 regulation of cell projection assembly; GO:0023051 regulation of signaling; GO:0044699 single-organism process; GO:0046578 regulation of Ras protein signal transduction; GO:0031344 regulation of cell projection organization; GO:0044087 regulation of cellular component biogenesis; GO:0050896 response to sti…	GO:0016020 membrane; GO:0031252 cell leading edge; GO:0042995 cell projection; GO:0044421 extracellular region part; GO:0071944 cell periphery; GO:0032587 ruffle membrane; GO:0005737 cytoplasm; GO:0031982 vesicle; GO:0032991 macromolecular complex; GO:0044424 intracellular part; GO:0005829 cytosol; GO:0005623 cell; GO:0044463 cell projection part; GO:0005576 extracellular region; GO:0005886 plasm…	GO:0003779 actin binding; GO:0050839 cell adhesion molecule binding; GO:0005515 protein binding; GO:0008092 cytoskeletal protein binding; GO:0005488 binding; GO:0045296 cadherin binding;	K17277	EPS8; epidermal growth factor receptor kinase substrate 8		IPR001452; IPR013625; IPR011993; IPR006020; IPR033928;	SH3 domain; Tensin/EPS8 phosphotyrosine-binding domain; PH domain-like; PTB/PI domain; Epidermal growth factor receptor kinase substrate, phosphotyrosine-binding domain;
Q9P035	Very-long-chain (3R)-3-hydroxyacyl-CoA dehydratase 3 OS=Homo sapiens OX=9606 GN=HACD3 PE=1 SV=2	1.293	Up	0.0169436	HACD3	43.159	1.224	0.972	1.589	1.326	1.229	0.808	1.348	1.326	0.89	0.798	1.003	0.89	1.013	1.009	1.032	0.712	0.908	cytoplasm	GO:0044700 single organism signaling; GO:0065008 regulation of biological quality; GO:0032872 regulation of stress-activated MAPK cascade; GO:0032270 positive regulation of cellular protein metabolic process; GO:0044255 cellular lipid metabolic process; GO:0043506 regulation of JUN kinase activity; GO:0044237 cellular metabolic process; GO:0042761 very long-chain fatty acid biosynthetic process; …	GO:0016020 membrane; GO:0042175 nuclear outer membrane-endoplasmic reticulum membrane network; GO:0005783 endoplasmic reticulum; GO:0031090 organelle membrane; GO:0030054 cell junction; GO:0005737 cytoplasm; GO:0031224 intrinsic component of membrane; GO:0044424 intracellular part; GO:0005623 cell; GO:0044422 organelle part; GO:0031965 nuclear membrane; GO:0005925 focal adhesion; GO:0044425 membr…	GO:0018812 3-hydroxyacyl-CoA dehydratase activity; GO:0030234 enzyme regulator activity; GO:0003824 catalytic activity; GO:0060589 nucleoside-triphosphatase regulator activity; GO:0102344 3-hydroxy-behenoyl-CoA dehydratase activity; GO:0005488 binding; GO:0030695 GTPase regulator activity; GO:0016829 lyase activity; GO:0102345 3-hydroxy-lignoceroyl-CoA dehydratase activity; GO:0005515 protein bin…	K10703	PHS1, PAS2; very-long-chain (3R)-3-hydroxyacyl-CoA dehydratase [EC:4.2.1.134]	hsa00062 Fatty acid elongation; hsa01040 Biosynthesis of unsaturated fatty acids; hsa01100 Metabolic pathways; hsa01212 Fatty acid metabolism	IPR007052; IPR008978;	CS domain; HSP20-like chaperone;
P01893	Putative HLA class I histocompatibility antigen, alpha chain H OS=Homo sapiens OX=9606 GN=HLA-H PE=5 SV=3	0.412	Down	0.00020031	HLA-H	40.891						0.705	0.604	0.643	0.735					1.97	1.724	1.609	1.226	extracellular	GO:0044700 single organism signaling; GO:0045321 leukocyte activation; GO:0007166 cell surface receptor signaling pathway; GO:0071346 cellular response to interferon-gamma; GO:0044699 single-organism process; GO:0002480 antigen processing and presentation of exogenous peptide antigen via MHC class I, TAP-independent; GO:0071345 cellular response to cytokine stimulus; GO:0051234 establishment of l…	GO:0016020 membrane; GO:0031090 organelle membrane; GO:0005737 cytoplasm; GO:0044433 cytoplasmic vesicle part; GO:0032991 macromolecular complex; GO:0005887 integral component of plasma membrane; GO:0005623 cell; GO:0044422 organelle part; GO:0005769 early endosome; GO:0005765 lysosomal membrane; GO:0005622 intracellular; GO:0099503 secretory vesicle; GO:0005764 lysosome; GO:0071556 integral comp…	GO:0030881 beta-2-microglobulin binding; GO:0042277 peptide binding; GO:0005102 receptor binding; GO:0005488 binding; GO:0005515 protein binding; GO:0033218 amide binding; GO:0042605 peptide antigen binding; GO:0003823 antigen binding;	K06751	MHC1; major histocompatibility complex, class I	hsa04144 Endocytosis; hsa04145 Phagosome; hsa04218 Cellular senescence; hsa04514 Cell adhesion molecules (CAMs); hsa04612 Antigen processing and presentation; hsa04650 Natural killer cell mediated cytotoxicity; hsa04940 Type I diabetes mellitus; hsa05163 Human cytomegalovirus infection; hsa05165 Human papillomavirus infection; hsa05166 Human T-cell leukemia virus 1 infection; hsa05167 Kaposi sarc…	IPR007110; IPR013783; IPR010579; IPR011161; IPR001039; IPR011162; IPR003597;	Immunoglobulin-like domain; Immunoglobulin-like fold; MHC class I, alpha chain, C-terminal; MHC class I-like antigen recognition-like; MHC class I alpha chain, alpha1 alpha2 domains; MHC classes I/II-like antigen recognition protein; Immunoglobulin C1-set;
Q7Z4W1	L-xylulose reductase OS=Homo sapiens OX=9606 GN=DCXR PE=1 SV=2	0.811	Down	0.046121	DCXR	25.913	0.684	1.289	0.777	0.749	0.975	1.158	0.944	0.848	1.712	1.116	1.027	1.243	1.351	1.156	1.414	1.237	1.475	mitochondria	GO:0044085 cellular component biogenesis; GO:0019640 glucuronate catabolic process to xylulose 5-phosphate; GO:0046365 monosaccharide catabolic process; GO:0006739 NADP metabolic process; GO:0019362 pyridine nucleotide metabolic process; GO:0009117 nucleotide metabolic process; GO:0044699 single-organism process; GO:0009058 biosynthetic process; GO:0072524 pyridine-containing compound metabolic p…	GO:0016020 membrane; GO:0044421 extracellular region part; GO:0098862 cluster of actin-based cell projections; GO:0005874 microtubule; GO:0005903 brush border; GO:0005881 cytoplasmic microtubule; GO:0071944 cell periphery; GO:0031982 vesicle; GO:0005737 cytoplasm; GO:0044424 intracellular part; GO:0099512 supramolecular fiber; GO:0098858 actin-based cell projection; GO:0099080 supramolecular comp…	GO:0016614 oxidoreductase activity, acting on CH-OH group of donors; GO:0016651 oxidoreductase activity, acting on NAD(P)H; GO:0016616 oxidoreductase activity, acting on the CH-OH group of donors, NAD or NADP as acceptor; GO:0042802 identical protein binding; GO:0050038 L-xylulose reductase (NADP+) activity; GO:0003824 catalytic activity; GO:0005488 binding; GO:0005515 protein binding; GO:0016655…	K03331	DCXR; L-xylulose reductase [EC:1.1.1.10]	hsa00040 Pentose and glucuronate interconversions; hsa01100 Metabolic pathways	IPR016040;	NAD(P)-binding domain;
Q6DD88	Atlastin-3 OS=Homo sapiens OX=9606 GN=ATL3 PE=1 SV=1	1.312	Up	0.0103154	ATL3	60.541	1.103	0.967	1.182	0.83	1.328	1.094	1.479	1.68	1.131	0.871	1.106	1.065	0.964	0.829	0.936	0.757	0.783	plasma membrane	GO:0044085 cellular component biogenesis; GO:0016043 cellular component organization; GO:0010256 endomembrane system organization; GO:0071822 protein complex subunit organization; GO:0051260 protein homooligomerization; GO:0051259 protein oligomerization; GO:0043933 macromolecular complex subunit organization; GO:0022607 cellular component assembly; GO:0007030 Golgi organization; GO:0065003 macro…	GO:0016020 membrane; GO:0043229 intracellular organelle; GO:0042175 nuclear outer membrane-endoplasmic reticulum membrane network; GO:0005783 endoplasmic reticulum; GO:0044446 intracellular organelle part; GO:0005737 cytoplasm; GO:0031224 intrinsic component of membrane; GO:0012505 endomembrane system; GO:0044424 intracellular part; GO:0005623 cell; GO:0016021 integral component of membrane; GO:0…	GO:1901265 nucleoside phosphate binding; GO:0001882 nucleoside binding; GO:0043167 ion binding; GO:0016817 hydrolase activity, acting on acid anhydrides; GO:0005515 protein binding; GO:0016787 hydrolase activity; GO:0000166 nucleotide binding; GO:0017111 nucleoside-triphosphatase activity; GO:1901363 heterocyclic compound binding; GO:0097159 organic cyclic compound binding; GO:0032549 ribonucleos…	K17339	ATL; atlastin [EC:3.6.5.-]		IPR015894; IPR027417; IPR030386; IPR003191;	Guanylate-binding protein, N-terminal; P-loop containing nucleoside triphosphate hydrolase; GB1/RHD3-type guanine nucleotide-binding (G) domain; Guanylate-binding protein, C-terminal;
Q9UBS8	E3 ubiquitin-protein ligase RNF14 OS=Homo sapiens OX=9606 GN=RNF14 PE=1 SV=1	1.341	Up	0.028797	RNF14	53.837	1.169	0.711	1.401	1.224	0.927	0.834	1.002	1.311	0.743	0.721	0.932	0.746	1.166	0.641	0.834	0.622	0.515	nucleus	GO:0044700 single organism signaling; GO:0032270 positive regulation of cellular protein metabolic process; GO:0097659 nucleic acid-templated transcription; GO:0032436 positive regulation of proteasomal ubiquitin-dependent protein catabolic process; GO:0009891 positive regulation of biosynthetic process; GO:0044237 cellular metabolic process; GO:1903364 positive regulation of cellular protein cat…	GO:0043229 intracellular organelle; GO:0005737 cytoplasm; GO:0032991 macromolecular complex; GO:0044424 intracellular part; GO:1990234 transferase complex; GO:0005623 cell; GO:0005829 cytosol; GO:0043231 intracellular membrane-bounded organelle; GO:0043226 organelle; GO:0005634 nucleus; GO:1902494 catalytic complex; GO:0005622 intracellular; GO:0044464 cell part; GO:0043227 membrane-bounded organ…	GO:0019787 ubiquitin-like protein transferase activity; GO:0005102 receptor binding; GO:0043167 ion binding; GO:0031624 ubiquitin conjugating enzyme binding; GO:0050681 androgen receptor binding; GO:0005515 protein binding; GO:0061659 ubiquitin-like protein ligase activity; GO:0051427 hormone receptor binding; GO:0003712 transcription cofactor activity; GO:0008270 zinc ion binding; GO:0061630 ubi…	K11971	RNF14, ARA54; E3 ubiquitin-protein ligase RNF14 [EC:2.3.2.27]		IPR016135; IPR001841; IPR002867; IPR013083; IPR006575;	Ubiquitin-conjugating enzyme/RWD-like; Zinc finger, RING-type; IBR domain; Zinc finger, RING/FYVE/PHD-type; RWD domain;
Q8TCF1	AN1-type zinc finger protein 1 OS=Homo sapiens OX=9606 GN=ZFAND1 PE=1 SV=1	0.791	Down	0.0167411	ZFAND1	30.787	0.824	1.145	0.682	0.641	0.766	1.116	0.968	0.767	1.114	1.21	1.431	1.035	1.149	1.006	0.918	1.226	1.036	extracellular			GO:0046872 metal ion binding; GO:0043169 cation binding; GO:0008270 zinc ion binding; GO:0046914 transition metal ion binding; GO:0005488 binding; GO:0043167 ion binding;	K07059	K07059; uncharacterized protein		IPR000058;	Zinc finger, AN1-type;
P14209	CD99 antigen OS=Homo sapiens OX=9606 GN=CD99 PE=1 SV=1	0.731	Down	0.0099228	CD99	18.848	1.062	1.078	0.886	0.857	0.805	1.165	0.989	0.689	0.695	1.002	1.323	1.212	1.717	1.013	1.081	1.7	0.949	extracellular	GO:0007155 cell adhesion; GO:0022610 biological adhesion;	GO:0016020 membrane; GO:0031226 intrinsic component of plasma membrane; GO:0071944 cell periphery; GO:0030054 cell junction; GO:0005737 cytoplasm; GO:0070161 anchoring junction; GO:0031224 intrinsic component of membrane; GO:0044424 intracellular part; GO:0005887 integral component of plasma membrane; GO:0005623 cell; GO:0016021 integral component of membrane; GO:0005886 plasma membrane; GO:00059…		K06520	CD99, MIC2; CD99 antigen	hsa04514 Cell adhesion molecules (CAMs); hsa04670 Leukocyte transendothelial migration
P23468	Receptor-type tyrosine-protein phosphatase delta OS=Homo sapiens OX=9606 GN=PTPRD PE=1 SV=2	0.694	Down	0.0058561	PTPRD	214.76	0.739	1.447	0.999	0.782	1.31	0.937	0.588	1.046	1.472	1.434	1.489	1.813	1.306	1.705	1.208	1.453	1.534	plasma membrane	GO:0044700 single organism signaling; GO:0044085 cellular component biogenesis; GO:0045666 positive regulation of neuron differentiation; GO:0007166 cell surface receptor signaling pathway; GO:0048869 cellular developmental process; GO:0022008 neurogenesis; GO:0044699 single-organism process; GO:0044237 cellular metabolic process; GO:0006796 phosphate-containing compound metabolic process; GO:005…	GO:0016020 membrane; GO:0044421 extracellular region part; GO:0031226 intrinsic component of plasma membrane; GO:0071944 cell periphery; GO:0031982 vesicle; GO:0031224 intrinsic component of membrane; GO:0005887 integral component of plasma membrane; GO:0005623 cell; GO:0005576 extracellular region; GO:0016021 integral component of membrane; GO:0005886 plasma membrane; GO:0043226 organelle; GO:00…	GO:0038023 signaling receptor activity; GO:0005102 receptor binding; GO:0016791 phosphatase activity; GO:0005515 protein binding; GO:0016787 hydrolase activity; GO:0004721 phosphoprotein phosphatase activity; GO:0004888 transmembrane signaling receptor activity; GO:0004871 signal transducer activity; GO:0050839 cell adhesion molecule binding; GO:0060089 molecular transducer activity; GO:0004872 r…	K06777	PTPRD; receptor-type tyrosine-protein phosphatase delta [EC:3.1.3.48]		IPR003598; IPR000387; IPR007110; IPR003595; IPR003599; IPR003961; IPR013098; IPR029021; IPR013783; IPR000242;	Immunoglobulin subtype 2; Tyrosine specific protein phosphatases domain; Immunoglobulin-like domain; Protein-tyrosine phosphatase, catalytic; Immunoglobulin subtype; Fibronectin type III; Immunoglobulin I-set; Protein-tyrosine phosphatase-like; Immunoglobulin-like fold; PTP type protein phosphatase;
Q14677	Clathrin interactor 1 OS=Homo sapiens OX=9606 GN=CLINT1 PE=1 SV=1	1.487	Up	0.023937	CLINT1	68.259	1.158	0.869	0.906	1.042	1.222	0.777	1.688	1.641	0.736	0.759	0.763	0.425	1.354	0.659	0.737	0.896	0.408	nucleus	GO:0044085 cellular component biogenesis; GO:0016043 cellular component organization; GO:0034622 cellular macromolecular complex assembly; GO:0071822 protein complex subunit organization; GO:0016192 vesicle-mediated transport; GO:0048268 clathrin coat assembly; GO:0006897 endocytosis; GO:0043933 macromolecular complex subunit organization; GO:0051234 establishment of localization; GO:0006810 tran…	GO:0097708 intracellular vesicle; GO:0043229 intracellular organelle; GO:0016020 membrane; GO:0031410 cytoplasmic vesicle; GO:0044446 intracellular organelle part; GO:0005737 cytoplasm; GO:0031982 vesicle; GO:0012505 endomembrane system; GO:0031981 nuclear lumen; GO:0044424 intracellular part; GO:0005829 cytosol; GO:0005623 cell; GO:0030135 coated vesicle; GO:0044422 organelle part; GO:0031974 me…	GO:0008289 lipid binding; GO:0050839 cell adhesion molecule binding; GO:0030276 clathrin binding; GO:0005515 protein binding; GO:0005488 binding; GO:0045296 cadherin binding;				IPR013809; IPR008942;	ENTH domain; ENTH/VHS;
P43652	Afamin OS=Homo sapiens OX=9606 GN=AFM PE=1 SV=1	0.633	Down	0.0131819	AFM	69.068	0.549	0.901	0.674	0.822	1.461	1.117	0.86	0.375	1.254	0.975	1.372	2.277	1.04	1.174	1.772	1.319	1.323	extracellular	GO:0006810 transport; GO:1902578 single-organism localization; GO:0044699 single-organism process; GO:0051180 vitamin transport; GO:0051179 localization; GO:0051234 establishment of localization; GO:0044765 single-organism transport;	GO:0070062 extracellular exosome; GO:0043226 organelle; GO:0072562 blood microparticle; GO:0005615 extracellular space; GO:0044421 extracellular region part; GO:0031982 vesicle; GO:1903561 extracellular vesicle; GO:0043227 membrane-bounded organelle; GO:0005576 extracellular region; GO:0043230 extracellular organelle;	GO:0097159 organic cyclic compound binding; GO:1901363 heterocyclic compound binding; GO:0008431 vitamin E binding; GO:0019842 vitamin binding; GO:0005488 binding; GO:0036094 small molecule binding;				IPR014760; IPR020858;	Serum albumin, N-terminal; Serum albumin-like;
Q4VC31	Coiled-coil domain-containing protein 58 OS=Homo sapiens OX=9606 GN=CCDC58 PE=1 SV=1	0.668	Down	0.0054419	CCDC58	16.62						0.707	0.773	0.742	0.802					1.016	0.916	1.27	1.327	extracellular		GO:0043226 organelle; GO:0043231 intracellular membrane-bounded organelle; GO:0043229 intracellular organelle; GO:0044464 cell part; GO:0005622 intracellular; GO:0005737 cytoplasm; GO:0044424 intracellular part; GO:0043227 membrane-bounded organelle; GO:0005623 cell; GO:0005739 mitochondrion; GO:0044444 cytoplasmic part;
Q13444	Disintegrin and metalloproteinase domain-containing protein 15 OS=Homo sapiens OX=9606 GN=ADAM15 PE=1 SV=4	1.304	Up	0.039916	ADAM15	92.958						1.003	1.063	1.325	0.845					0.812	0.849	0.838	0.75	extracellular	GO:0044700 single organism signaling; GO:0007166 cell surface receptor signaling pathway; GO:0001568 blood vessel development; GO:0022414 reproductive process; GO:0008584 male gonad development; GO:0048869 cellular developmental process; GO:0044236 multicellular organism metabolic process; GO:0044699 single-organism process; GO:0032091 negative regulation of protein binding; GO:0001837 epithelial…	GO:0016020 membrane; GO:0005615 extracellular space; GO:0044421 extracellular region part; GO:0031410 cytoplasmic vesicle; GO:0071944 cell periphery; GO:0030054 cell junction; GO:0005737 cytoplasm; GO:0031982 vesicle; GO:0031224 intrinsic component of membrane; GO:0044424 intracellular part; GO:0005623 cell; GO:0070062 extracellular exosome; GO:0044425 membrane part; GO:0005622 intracellular; GO:…	GO:0004222 metalloendopeptidase activity; GO:0008233 peptidase activity; GO:0005102 receptor binding; GO:0043167 ion binding; GO:0044877 macromolecular complex binding; GO:0008237 metallopeptidase activity; GO:0016787 hydrolase activity; GO:0005515 protein binding; GO:0005178 integrin binding; GO:0017124 SH3 domain binding; GO:0004175 endopeptidase activity; GO:0050839 cell adhesion molecule bind…	K06836	ADAM15; disintegrin and metalloproteinase domain-containing protein 15 [EC:3.4.24.-]		IPR024079; IPR034027; IPR002870; IPR001762; IPR006586; IPR000742; IPR001590;	Metallopeptidase, catalytic domain; Reprolysin domain, adamalysin-type; Peptidase M12B, propeptide; Disintegrin domain; ADAM, cysteine-rich; EGF-like domain; Peptidase M12B, ADAM/reprolysin;
Q9Y664	KICSTOR complex protein kaptin OS=Homo sapiens OX=9606 GN=KPTN PE=1 SV=2	0.738	Down	0.026461	KPTN	48.079	0.545	0.599	0.731	0.591	0.838					0.914	0.843	1.068	0.756					nucleus	GO:0016043 cellular component organization; GO:0007600 sensory perception; GO:0003008 system process; GO:0044763 single-organism cellular process; GO:0007015 actin filament organization; GO:0044699 single-organism process; GO:0032501 multicellular organismal process; GO:0050877 neurological system process; GO:1902589 single-organism organelle organization; GO:0030036 actin cytoskeleton organizati…	GO:0098862 cluster of actin-based cell projections; GO:0005737 cytoplasm; GO:0030426 growth cone; GO:0044424 intracellular part; GO:0098858 actin-based cell projection; GO:0005623 cell; GO:0044422 organelle part; GO:0043228 non-membrane-bounded organelle; GO:0005856 cytoskeleton; GO:0005815 microtubule organizing center; GO:0015630 microtubule cytoskeleton; GO:0044464 cell part; GO:0005622 intrac…	GO:0003779 actin binding; GO:0005515 protein binding; GO:0008092 cytoskeletal protein binding; GO:0005488 binding;	K23295
Q9Y3Q8	TSC22 domain family protein 4 OS=Homo sapiens OX=9606 GN=TSC22D4 PE=1 SV=2	1.473	Up	0.037378	TSC22D4	41.026	0.775	1.309	1.709	1.172	1.278	0.891	2.815	1.191	1.287	0.95	0.919	0.938	1.436	0.839	0.963	0.706	0.748	nucleus	GO:0065008 regulation of biological quality; GO:0010941 regulation of cell death; GO:0097659 nucleic acid-templated transcription; GO:0009058 biosynthetic process; GO:0044237 cellular metabolic process; GO:0051253 negative regulation of RNA metabolic process; GO:2001141 regulation of RNA biosynthetic process; GO:0008152 metabolic process; GO:0043170 macromolecule metabolic process; GO:0010558 neg…	GO:0043226 organelle; GO:0043231 intracellular membrane-bounded organelle; GO:0043229 intracellular organelle; GO:0005634 nucleus; GO:0044464 cell part; GO:0005622 intracellular; GO:0005737 cytoplasm; GO:0044424 intracellular part; GO:0043227 membrane-bounded organelle; GO:0005623 cell;	GO:0005515 protein binding; GO:0003700 transcription factor activity, sequence-specific DNA binding; GO:0005488 binding; GO:0001071 nucleic acid binding transcription factor activity;
Q6ZTA4	Tripartite motif-containing protein 67 OS=Homo sapiens OX=9606 GN=TRIM67 PE=2 SV=3	2.201	Up	0.045478	TRIM67	83.822	0.397	0.871	3.036	1.475	2.339	0.645	0.533	2.137	0.658	0.522	1.127	0.442	0.449	0.541	0.712	0.625	0.464	nucleus	GO:0045666 positive regulation of neuron differentiation; GO:0032270 positive regulation of cellular protein metabolic process; GO:0009968 negative regulation of signal transduction; GO:0031331 positive regulation of cellular catabolic process; GO:0048869 cellular developmental process; GO:0023051 regulation of signaling; GO:0022008 neurogenesis; GO:0044699 single-organism process; GO:0031396 reg…	GO:0005856 cytoskeleton; GO:0043226 organelle; GO:0043229 intracellular organelle; GO:0043232 intracellular non-membrane-bounded organelle; GO:0044464 cell part; GO:0005622 intracellular; GO:0005737 cytoplasm; GO:0044424 intracellular part; GO:0005623 cell; GO:0043228 non-membrane-bounded organelle;	GO:0046914 transition metal ion binding; GO:0005488 binding; GO:0043167 ion binding; GO:0043169 cation binding; GO:0046872 metal ion binding; GO:0005515 protein binding; GO:0008270 zinc ion binding;	K10649	TRIM9_67; tripartite motif-containing protein 9/67		IPR003649; IPR001841; IPR001870; IPR003961; IPR017903; IPR013320; IPR003877; IPR000315; IPR013783; IPR013083; IPR018957;	B-box, C-terminal; Zinc finger, RING-type; B30.2/SPRY domain; Fibronectin type III; COS domain; Concanavalin A-like lectin/glucanase domain; SPRY domain; B-box-type zinc finger; Immunoglobulin-like fold; Zinc finger, RING/FYVE/PHD-type; Zinc finger, C3HC4 RING-type;
P31948	Stress-induced-phosphoprotein 1 OS=Homo sapiens OX=9606 GN=STIP1 PE=1 SV=1	1.215	Up	0.048516	STIP1	62.639	1.279	0.924	1.264	0.812	1.091	0.992	1.354	1.565	1.468	0.949	0.921	0.996	1.04	1.046	0.909	0.898	1.102	cytoplasm	GO:0006950 response to stress; GO:0050896 response to stimulus;	GO:0043229 intracellular organelle; GO:0005737 cytoplasm; GO:0012505 endomembrane system; GO:0032991 macromolecular complex; GO:0044424 intracellular part; GO:0005623 cell; GO:0043231 intracellular membrane-bounded organelle; GO:0043226 organelle; GO:0005634 nucleus; GO:0005622 intracellular; GO:0044464 cell part; GO:0043209 myelin sheath; GO:0043227 membrane-bounded organelle; GO:0043234 protein…	GO:0097159 organic cyclic compound binding; GO:1901363 heterocyclic compound binding; GO:0003723 RNA binding; GO:0031072 heat shock protein binding; GO:0051087 chaperone binding; GO:0005488 binding; GO:0003676 nucleic acid binding; GO:0005515 protein binding; GO:0008022 protein C-terminus binding; GO:0030544 Hsp70 protein binding;	K09553	STIP1; stress-induced-phosphoprotein 1	hsa05020 Prion diseases	IPR006636; IPR011990; IPR013026;	Heat shock chaperonin-binding; Tetratricopeptide-like helical domain; Tetratricopeptide repeat-containing domain;
Q13501	Sequestosome-1 OS=Homo sapiens OX=9606 GN=SQSTM1 PE=1 SV=1	1.385	Up	0.038804	SQSTM1	47.687	0.977	0.839	0.823	1.316	1.358	0.824	0.887	2.033	1.486	1.055	0.771	0.85	0.864	0.988	0.877	0.655	0.706	nucleus	GO:0044085 cellular component biogenesis; GO:0044700 single organism signaling; GO:0065008 regulation of biological quality; GO:0010941 regulation of cell death; GO:0032270 positive regulation of cellular protein metabolic process; GO:0009891 positive regulation of biosynthetic process; GO:0006914 autophagy; GO:0010821 regulation of mitochondrion organization; GO:0044237 cellular metabolic proces…	GO:0044421 extracellular region part; GO:0005783 endoplasmic reticulum; GO:0031410 cytoplasmic vesicle; GO:0000932 P-body; GO:0031982 vesicle; GO:0005737 cytoplasm; GO:0036126 sperm flagellum; GO:0097729 9+2 motile cilium; GO:0044754 autolysosome; GO:0032991 macromolecular complex; GO:0044424 intracellular part; GO:0016604 nuclear body; GO:0005623 cell; GO:0044422 organelle part; GO:0036464 cytop…	GO:0031593 polyubiquitin binding; GO:0016773 phosphotransferase activity, alcohol group as acceptor; GO:1990782 protein tyrosine kinase binding; GO:0031625 ubiquitin protein ligase binding; GO:0005102 receptor binding; GO:0046983 protein dimerization activity; GO:0043167 ion binding; GO:0019901 protein kinase binding; GO:0005515 protein binding; GO:0004672 protein kinase activity; GO:0008270 zinc…	K14381	SQSTM1; sequestosome 1	hsa04137 Mitophagy - animal; hsa04140 Autophagy - animal; hsa04217 Necroptosis; hsa04218 Cellular senescence; hsa04380 Osteoclast differentiation; hsa05131 Shigellosis; hsa05418 Fluid shear stress and atherosclerosis	IPR000270; IPR015940; IPR000433; IPR009060; IPR033741;	PB1 domain; Ubiquitin-associated domain; Zinc finger, ZZ-type; UBA-like; Sequestosome-1, UBA domain;
P24557	Thromboxane-A synthase OS=Homo sapiens OX=9606 GN=TBXAS1 PE=1 SV=3	0.825	Down	0.035342	TBXAS1	60.518	0.887	1.31	0.82	0.932	0.914	1.173	0.634	0.906	0.901	1.213	1.099	1.167	1.172	0.885	1.083	1.042	1.469	plasma membrane	GO:0019371 cyclooxygenase pathway; GO:0033559 unsaturated fatty acid metabolic process; GO:0019369 arachidonic acid metabolic process; GO:0016053 organic acid biosynthetic process; GO:1901568 fatty acid derivative metabolic process; GO:0044699 single-organism process; GO:0009058 biosynthetic process; GO:0044255 cellular lipid metabolic process; GO:0044237 cellular metabolic process; GO:0001516 pr…	GO:0043229 intracellular organelle; GO:0016020 membrane; GO:0042175 nuclear outer membrane-endoplasmic reticulum membrane network; GO:0005783 endoplasmic reticulum; GO:0044446 intracellular organelle part; GO:0005737 cytoplasm; GO:0031224 intrinsic component of membrane; GO:0012505 endomembrane system; GO:0044424 intracellular part; GO:0005623 cell; GO:0016021 integral component of membrane; GO:0…	GO:0005506 iron ion binding; GO:0016628 oxidoreductase activity, acting on the CH-CH group of donors, NAD or NADP as acceptor; GO:0004796 thromboxane-A synthase activity; GO:0043167 ion binding; GO:0016705 oxidoreductase activity, acting on paired donors, with incorporation or reduction of molecular oxygen; GO:0016491 oxidoreductase activity; GO:1901363 heterocyclic compound binding; GO:0097159 o…	K01832	TBXAS1, CYP5A; thromboxane-A synthase [EC:5.3.99.5]	hsa00590 Arachidonic acid metabolism; hsa01100 Metabolic pathways; hsa04611 Platelet activation
Q8N8N7	Prostaglandin reductase 2 OS=Homo sapiens OX=9606 GN=PTGR2 PE=1 SV=1	0.794	Down	0.044642	PTGR2	38.499	1.109	0.566	0.702	1.031	0.637	0.911	0.895	1.168	0.807	1.256	1.091	1.267	0.967	1.483	0.919	0.924	0.856	cytoplasm	GO:0033559 unsaturated fatty acid metabolic process; GO:0055114 oxidation-reduction process; GO:0006692 prostanoid metabolic process; GO:0044281 small molecule metabolic process; GO:0044763 single-organism cellular process; GO:1901568 fatty acid derivative metabolic process; GO:0044699 single-organism process; GO:0044255 cellular lipid metabolic process; GO:0006631 fatty acid metabolic process; G…	GO:0070062 extracellular exosome; GO:0043226 organelle; GO:0044421 extracellular region part; GO:0044464 cell part; GO:0005622 intracellular; GO:0005737 cytoplasm; GO:0031982 vesicle; GO:1903561 extracellular vesicle; GO:0044424 intracellular part; GO:0005623 cell; GO:0043227 membrane-bounded organelle; GO:0005576 extracellular region; GO:0043230 extracellular organelle;	GO:0016627 oxidoreductase activity, acting on the CH-CH group of donors; GO:0016614 oxidoreductase activity, acting on CH-OH group of donors; GO:0016616 oxidoreductase activity, acting on the CH-OH group of donors, NAD or NADP as acceptor; GO:0016628 oxidoreductase activity, acting on the CH-CH group of donors, NAD or NADP as acceptor; GO:0036132 13-prostaglandin reductase activity; GO:0003824 ca…	K13949	PTGR2, ZADH1; prostaglandin reductase 2 [EC:1.3.1.48]		IPR011032; IPR016040; IPR013149;	GroES-like; NAD(P)-binding domain; Alcohol dehydrogenase, C-terminal;
Q9HD15	Steroid receptor RNA activator 1 OS=Homo sapiens OX=9606 GN=SRA1 PE=1 SV=1	2.042	Up	0.014616	SRA1	25.673	0.619	1.174	0.898	1.772	0.998	0.62	2.306	2.455	0.703	0.564	0.505	0.512	1.034	0.453	1.042	0.642	0.274	nucleus	GO:2000273 positive regulation of receptor activity; GO:0010941 regulation of cell death; GO:0097659 nucleic acid-templated transcription; GO:0048869 cellular developmental process; GO:0023051 regulation of signaling; GO:0044699 single-organism process; GO:0009058 biosynthetic process; GO:0044237 cellular metabolic process; GO:0010469 regulation of receptor activity; GO:2001141 regulation of RNA …	GO:0016020 membrane; GO:0044421 extracellular region part; GO:0071944 cell periphery; GO:0005737 cytoplasm; GO:0032991 macromolecular complex; GO:0044424 intracellular part; GO:0005623 cell; GO:0044422 organelle part; GO:0043228 non-membrane-bounded organelle; GO:0005856 cytoskeleton; GO:0031974 membrane-enclosed lumen; GO:0005654 nucleoplasm; GO:0070013 intracellular organelle lumen; GO:0015630 …	GO:0000989 transcription factor activity, transcription factor binding; GO:0003713 transcription coactivator activity; GO:0005515 protein binding; GO:0030374 ligand-dependent nuclear receptor transcription coactivator activity; GO:0003712 transcription cofactor activity; GO:0000988 transcription factor activity, protein binding; GO:0005488 binding;
P22352	Glutathione peroxidase 3 OS=Homo sapiens OX=9606 GN=GPX3 PE=1 SV=2	0.641	Down	0.03812	GPX3	25.552	0.987	1.664	0.59	0.456	0.97	1.464	0.502	0.423	0.74	1.205	1.373	1.011	2.207	2.002	1.355	0.938	0.713	extracellular	GO:0044085 cellular component biogenesis; GO:0016043 cellular component organization; GO:0033194 response to hydroperoxide; GO:0051260 protein homooligomerization; GO:1901700 response to oxygen-containing compound; GO:0044699 single-organism process; GO:0050896 response to stimulus; GO:0044237 cellular metabolic process; GO:0051259 protein oligomerization; GO:0008152 metabolic process; GO:0051289…	GO:0070062 extracellular exosome; GO:0043226 organelle; GO:0005615 extracellular space; GO:0044421 extracellular region part; GO:0031982 vesicle; GO:1903561 extracellular vesicle; GO:0043227 membrane-bounded organelle; GO:0005576 extracellular region; GO:0043230 extracellular organelle;	GO:0004602 glutathione peroxidase activity; GO:0003824 catalytic activity; GO:0005488 binding; GO:0016209 antioxidant activity; GO:0005515 protein binding; GO:0004601 peroxidase activity; GO:0008430 selenium binding; GO:0008134 transcription factor binding; GO:0016684 oxidoreductase activity, acting on peroxide as acceptor; GO:0016491 oxidoreductase activity;	K00432	gpx; glutathione peroxidase [EC:1.11.1.9]	hsa00480 Glutathione metabolism; hsa00590 Arachidonic acid metabolism; hsa01100 Metabolic pathways; hsa04918 Thyroid hormone synthesis	IPR012336;	Thioredoxin-like fold;
P10915	Hyaluronan and proteoglycan link protein 1 OS=Homo sapiens OX=9606 GN=HAPLN1 PE=2 SV=2	0.303	Down	0.037703	HAPLN1	40.165	0.446	1.325	0.646	0.379	0.711	0.308	0.194	0.123	0.21	1.069	0.621	2.223	5.315	0.976	1.964	0.203	0.378	extracellular	GO:0032502 developmental process; GO:0007399 nervous system development; GO:0044707 single-multicellular organism process; GO:0016043 cellular component organization; GO:0048731 system development; GO:0044763 single-organism cellular process; GO:0044699 single-organism process; GO:0032501 multicellular organismal process; GO:0022610 biological adhesion; GO:0043062 extracellular structure organiza…	GO:0031012 extracellular matrix; GO:0044421 extracellular region part; GO:0005576 extracellular region; GO:0005578 proteinaceous extracellular matrix;	GO:0005201 extracellular matrix structural constituent; GO:0097367 carbohydrate derivative binding; GO:0005515 protein binding; GO:0005539 glycosaminoglycan binding; GO:0005198 structural molecule activity; GO:0005488 binding; GO:0005540 hyaluronic acid binding;	K06848	HAPLN1, CRTL1; hyaluronan and proteoglycan link protein 1		IPR007110; IPR013783; IPR016187; IPR003599; IPR013106; IPR000538; IPR016186;	Immunoglobulin-like domain; Immunoglobulin-like fold; C-type lectin fold; Immunoglobulin subtype; Immunoglobulin V-set domain; Link domain; C-type lectin-like/link domain;
O95478	Ribosome biogenesis protein NSA2 homolog OS=Homo sapiens OX=9606 GN=NSA2 PE=1 SV=1	1.652	Up	0.020863	NSA2	30.065	1.114	0.739	1.706	1.251	1.136					0.777	0.646	0.665	0.791					nucleus	GO:0016072 rRNA metabolic process; GO:0006396 RNA processing; GO:0034470 ncRNA processing; GO:0044085 cellular component biogenesis; GO:0022613 ribonucleoprotein complex biogenesis; GO:0006725 cellular aromatic compound metabolic process; GO:0006807 nitrogen compound metabolic process; GO:0042254 ribosome biogenesis; GO:1901360 organic cyclic compound metabolic process; GO:0000460 maturation of 5…	GO:0043229 intracellular organelle; GO:0043232 intracellular non-membrane-bounded organelle; GO:0044446 intracellular organelle part; GO:0031981 nuclear lumen; GO:0032991 macromolecular complex; GO:0044424 intracellular part; GO:0005730 nucleolus; GO:0005623 cell; GO:0044422 organelle part; GO:0043228 non-membrane-bounded organelle; GO:0030684 preribosome; GO:0031974 membrane-enclosed lumen; GO:0…	GO:0097159 organic cyclic compound binding; GO:1901363 heterocyclic compound binding; GO:0003723 RNA binding; GO:0005488 binding; GO:0003676 nucleic acid binding;	K14842	NSA2; ribosome biogenesis protein NSA2
Q7Z4H3	HD domain-containing protein 2 OS=Homo sapiens OX=9606 GN=HDDC2 PE=1 SV=1	1.428	Up	0.029538	HDDC2	23.39	1.205	0.83	1.116	1.113	0.958	1.059	1.384	2.369	0.845	0.766	0.771	0.869	1.249	0.966	0.92	0.584	0.648	mitochondria		GO:0043229 intracellular organelle; GO:0044421 extracellular region part; GO:0005737 cytoplasm; GO:0031982 vesicle; GO:0044424 intracellular part; GO:0005623 cell; GO:0005576 extracellular region; GO:0005739 mitochondrion; GO:0043226 organelle; GO:0070062 extracellular exosome; GO:0043231 intracellular membrane-bounded organelle; GO:0005622 intracellular; GO:0044464 cell part; GO:1903561 extracel…	GO:0005515 protein binding; GO:0005488 binding;	K07023	K07023; putative hydrolases of HD superfamily		IPR006674; IPR003607;	HD domain; HD/PDEase domain;
Q96CS3	FAS-associated factor 2 OS=Homo sapiens OX=9606 GN=FAF2 PE=1 SV=2	1.32	Up	0.032382	FAF2	52.623	1.097	0.91	1.146	1.156	1.295	0.86	1.24	1.89	0.72	0.942	0.952	0.758	0.879	0.817	0.945	0.921	0.733	cytoplasm	GO:0045321 leukocyte activation; GO:0044699 single-organism process; GO:0036503 ERAD pathway; GO:0044237 cellular metabolic process; GO:0015031 protein transport; GO:0051234 establishment of localization; GO:0008152 metabolic process; GO:0035966 response to topologically incorrect protein; GO:0051649 establishment of localization in cell; GO:0030433 ubiquitin-dependent ERAD pathway; GO:0034389 li…	GO:0034774 secretory granule lumen; GO:0016020 membrane; GO:0042175 nuclear outer membrane-endoplasmic reticulum membrane network; GO:0005783 endoplasmic reticulum; GO:0031410 cytoplasmic vesicle; GO:0098796 membrane protein complex; GO:0031982 vesicle; GO:0005737 cytoplasm; GO:0044433 cytoplasmic vesicle part; GO:0034098 VCP-NPL4-UFD1 AAA ATPase complex; GO:0032991 macromolecular complex; GO:004…	GO:0035473 lipase binding; GO:0055102 lipase inhibitor activity; GO:0031625 ubiquitin protein ligase binding; GO:0030234 enzyme regulator activity; GO:0005488 binding; GO:0043130 ubiquitin binding; GO:0005515 protein binding; GO:0044389 ubiquitin-like protein ligase binding; GO:0098772 molecular function regulator; GO:0004857 enzyme inhibitor activity; GO:0032182 ubiquitin-like protein binding; G…	K18726	FAF2, UBXD8; FAS-associated factor 2		IPR006577; IPR001012; IPR029071; IPR012336; IPR009060;	UAS; UBX domain; Ubiquitin-related domain; Thioredoxin-like fold; UBA-like;
Q96BP3	Peptidylprolyl isomerase domain and WD repeat-containing protein 1 OS=Homo sapiens OX=9606 GN=PPWD1 PE=1 SV=1	0.554	Down	0.031658	PPWD1	73.574						0.745	0.297	0.458	0.685					0.767	1.168	1.072	0.94	cytoplasm	GO:0006725 cellular aromatic compound metabolic process; GO:0044267 cellular protein metabolic process; GO:0044237 cellular metabolic process; GO:0071704 organic substance metabolic process; GO:0006457 protein folding; GO:0000398 mRNA splicing, via spliceosome; GO:0008152 metabolic process; GO:0000377 RNA splicing, via transesterification reactions with bulged adenosine as nucleophile; GO:0046483…	GO:0043229 intracellular organelle; GO:0044446 intracellular organelle part; GO:0032991 macromolecular complex; GO:0031981 nuclear lumen; GO:0044424 intracellular part; GO:0005681 spliceosomal complex; GO:0016604 nuclear body; GO:0005623 cell; GO:0044422 organelle part; GO:0043226 organelle; GO:0043231 intracellular membrane-bounded organelle; GO:0031974 membrane-enclosed lumen; GO:1902494 cataly…	GO:0003755 peptidyl-prolyl cis-trans isomerase activity; GO:0005515 protein binding; GO:0016853 isomerase activity; GO:0003824 catalytic activity; GO:0016859 cis-trans isomerase activity; GO:0005488 binding;	K12736	PPWD1; peptidylprolyl isomerase domain and WD repeat-containing protein 1 [EC:5.2.1.8]		IPR002130; IPR017986; IPR015943; IPR029000;	Cyclophilin-type peptidyl-prolyl cis-trans isomerase domain; WD40-repeat-containing domain; WD40/YVTN repeat-like-containing domain; Cyclophilin-like domain;
O43598	2'-deoxynucleoside 5'-phosphate N-hydrolase 1 OS=Homo sapiens OX=9606 GN=DNPH1 PE=1 SV=1	2.016	Up	0.0144643	DNPH1	19.108						1.055	1.575	2.208	1.602					0.729	1.161	0.683	0.621	cytoplasm	GO:0050794 regulation of cellular process; GO:0040008 regulation of growth; GO:0006725 cellular aromatic compound metabolic process; GO:0046434 organophosphate catabolic process; GO:0048869 cellular developmental process; GO:0009117 nucleotide metabolic process; GO:0044699 single-organism process; GO:0044237 cellular metabolic process; GO:0006796 phosphate-containing compound metabolic process; G…	GO:0043229 intracellular organelle; GO:0044421 extracellular region part; GO:0005737 cytoplasm; GO:0031982 vesicle; GO:0044424 intracellular part; GO:0005623 cell; GO:0005576 extracellular region; GO:0043226 organelle; GO:0070062 extracellular exosome; GO:0043231 intracellular membrane-bounded organelle; GO:0005634 nucleus; GO:0005622 intracellular; GO:0044464 cell part; GO:1903561 extracellular …	GO:0016763 transferase activity, transferring pentosyl groups; GO:0016799 hydrolase activity, hydrolyzing N-glycosyl compounds; GO:0042802 identical protein binding; GO:0003824 catalytic activity; GO:0042803 protein homodimerization activity; GO:0005488 binding; GO:0016798 hydrolase activity, acting on glycosyl bonds; GO:0046983 protein dimerization activity; GO:0070694 deoxyribonucleoside 5'-mon…	K22928
Q96GF1	E3 ubiquitin-protein ligase RNF185 OS=Homo sapiens OX=9606 GN=RNF185 PE=1 SV=1	1.488	Up	0.038417	RNF185	20.459	1.291	1.348	2.511	2.219	1.528	1.137	1.294	1.912	0.86	0.79	1.161		1.911	1.207	0.589	0.83	0.882	nucleus	GO:0036508 protein alpha-1,2-demannosylation; GO:1904380 endoplasmic reticulum mannose trimming; GO:0006517 protein deglycosylation; GO:0044699 single-organism process; GO:0036503 ERAD pathway; GO:0006914 autophagy; GO:0051865 protein autoubiquitination; GO:0044237 cellular metabolic process; GO:0051234 establishment of localization; GO:0071712 ER-associated misfolded protein catabolic process; G…	GO:0016020 membrane; GO:0042175 nuclear outer membrane-endoplasmic reticulum membrane network; GO:0019867 outer membrane; GO:0005783 endoplasmic reticulum; GO:0031090 organelle membrane; GO:0005737 cytoplasm; GO:0031224 intrinsic component of membrane; GO:0044424 intracellular part; GO:0005623 cell; GO:0044422 organelle part; GO:0005740 mitochondrial envelope; GO:0044425 membrane part; GO:0005622…	GO:0019787 ubiquitin-like protein transferase activity; GO:0043167 ion binding; GO:0005515 protein binding; GO:0061659 ubiquitin-like protein ligase activity; GO:0008270 zinc ion binding; GO:0061630 ubiquitin protein ligase activity; GO:0044390 ubiquitin-like protein conjugating enzyme binding; GO:0046914 transition metal ion binding; GO:0003824 catalytic activity; GO:0005488 binding; GO:1904264 …	K10666	RNF5; E3 ubiquitin-protein ligase RNF5 [EC:2.3.2.27]	hsa04141 Protein processing in endoplasmic reticulum	IPR001841; IPR013083;	Zinc finger, RING-type; Zinc finger, RING/FYVE/PHD-type;
P27824	Calnexin OS=Homo sapiens OX=9606 GN=CANX PE=1 SV=2	1.488	Up	0.0148243	CANX	67.567	1.394	0.757	1.675	1.173	2.151	1.052	1.267	1.515	0.829	0.888	1.149	0.804	1.13	0.744	0.771	0.841	0.731	endoplasmic reticulum	GO:0051640 organelle localization; GO:0046907 intracellular transport; GO:0061077 chaperone-mediated protein folding; GO:0044699 single-organism process; GO:0034975 protein folding in endoplasmic reticulum; GO:0099504 synaptic vesicle cycle; GO:0015031 protein transport; GO:0051234 establishment of localization; GO:0006457 protein folding; GO:0099003 vesicle-mediated transport in synapse; GO:0051…	GO:0030425 dendrite; GO:0016020 membrane; GO:0044421 extracellular region part; GO:0099568 cytoplasmic region; GO:0005737 cytoplasm; GO:0032838 cell projection cytoplasm; GO:0043025 neuronal cell body; GO:0032991 macromolecular complex; GO:0005623 cell; GO:0044422 organelle part; GO:0043197 dendritic spine; GO:0043228 non-membrane-bounded organelle; GO:0070062 extracellular exosome; GO:0032839 de…	GO:0003723 RNA binding; GO:0034185 apolipoprotein binding; GO:0005102 receptor binding; GO:0043167 ion binding; GO:0005515 protein binding; GO:0035255 ionotropic glutamate receptor binding; GO:1901363 heterocyclic compound binding; GO:0097159 organic cyclic compound binding; GO:0035254 glutamate receptor binding; GO:0097367 carbohydrate derivative binding; GO:0005488 binding; GO:0003676 nucleic a…	K08054	CANX; calnexin	hsa04141 Protein processing in endoplasmic reticulum; hsa04145 Phagosome; hsa04612 Antigen processing and presentation; hsa04918 Thyroid hormone synthesis; hsa05166 Human T-cell leukemia virus 1 infection	IPR009033; IPR013320;	Calreticulin/calnexin, P domain; Concanavalin A-like lectin/glucanase domain;
Q96C36	Pyrroline-5-carboxylate reductase 2 OS=Homo sapiens OX=9606 GN=PYCR2 PE=1 SV=1	2.42	Up	0.0137569	PYCR2	33.637	1.119	0.795	2.521	2.021	1.748					0.619	0.759	0.54	0.794					extracellular	GO:0033554 cellular response to stress; GO:0055129 L-proline biosynthetic process; GO:0016053 organic acid biosynthetic process; GO:0044699 single-organism process; GO:0009058 biosynthetic process; GO:0050896 response to stimulus; GO:1901566 organonitrogen compound biosynthetic process; GO:0044237 cellular metabolic process; GO:0009084 glutamine family amino acid biosynthetic process; GO:0071704 …	GO:0005759 mitochondrial matrix; GO:0043229 intracellular organelle; GO:0044429 mitochondrial part; GO:0005737 cytoplasm; GO:0044446 intracellular organelle part; GO:0044424 intracellular part; GO:0005623 cell; GO:0005739 mitochondrion; GO:0044422 organelle part; GO:0031974 membrane-enclosed lumen; GO:0043226 organelle; GO:0043231 intracellular membrane-bounded organelle; GO:0070013 intracellular…	GO:0016645 oxidoreductase activity, acting on the CH-NH group of donors; GO:0016646 oxidoreductase activity, acting on the CH-NH group of donors, NAD or NADP as acceptor; GO:0003824 catalytic activity; GO:0004735 pyrroline-5-carboxylate reductase activity; GO:0016491 oxidoreductase activity;	K00286	proC; pyrroline-5-carboxylate reductase [EC:1.5.1.2]	hsa00330 Arginine and proline metabolism; hsa01100 Metabolic pathways; hsa01230 Biosynthesis of amino acids	IPR028939; IPR008927; IPR016040; IPR029036;	Pyrroline-5-carboxylate reductase, catalytic, N-terminal; 6-phosphogluconate dehydrogenase C-terminal domain-like; NAD(P)-binding domain; Pyrroline-5-carboxylate reductase, dimerisation domain;
Q9P2T1	GMP reductase 2 OS=Homo sapiens OX=9606 GN=GMPR2 PE=1 SV=1	0.784	Down	0.039116	GMPR2	37.874	0.754	0.822	0.769	0.798	0.783	0.991	0.953	0.633	1.283	1.183	0.79	1.426	0.767	1.221	0.937	1.31	1.191	cytoplasm	GO:0009116 nucleoside metabolic process; GO:0042278 purine nucleoside metabolic process; GO:0006725 cellular aromatic compound metabolic process; GO:0009167 purine ribonucleoside monophosphate metabolic process; GO:0009259 ribonucleotide metabolic process; GO:0009117 nucleotide metabolic process; GO:0044699 single-organism process; GO:0009058 biosynthetic process; GO:1901566 organonitrogen compou…	GO:1902494 catalytic complex; GO:0005622 intracellular; GO:0044464 cell part; GO:1990204 oxidoreductase complex; GO:0005737 cytoplasm; GO:0032991 macromolecular complex; GO:0044424 intracellular part; GO:1902560 GMP reductase complex; GO:0005829 cytosol; GO:0005623 cell; GO:0044444 cytoplasmic part;	GO:0016651 oxidoreductase activity, acting on NAD(P)H; GO:0003824 catalytic activity; GO:0005488 binding; GO:0043167 ion binding; GO:0043169 cation binding; GO:0046872 metal ion binding; GO:0003920 GMP reductase activity; GO:0016657 oxidoreductase activity, acting on NAD(P)H, nitrogenous group as acceptor; GO:0016491 oxidoreductase activity;	K00364	E1.7.1.7, guaC; GMP reductase [EC:1.7.1.7]	hsa00230 Purine metabolism; hsa01100 Metabolic pathways	IPR001093; IPR013785;	IMP dehydrogenase/GMP reductase; Aldolase-type TIM barrel;
Q92804	TATA-binding protein-associated factor 2N OS=Homo sapiens OX=9606 GN=TAF15 PE=1 SV=1	1.58	Up	0.04324	TAF15	61.829	1.363	1.076	1.402	1.235	0.975	0.58	1.377	2.653	0.815	0.824	1.033	0.365	1.725	0.57	0.821	0.524	0.596	nucleus	GO:0050794 regulation of cellular process; GO:0060255 regulation of macromolecule metabolic process; GO:0019219 regulation of nucleobase-containing compound metabolic process; GO:0009891 positive regulation of biosynthetic process; GO:2001141 regulation of RNA biosynthetic process; GO:0009893 positive regulation of metabolic process; GO:0051173 positive regulation of nitrogen compound metabolic p…	GO:0043229 intracellular organelle; GO:0005737 cytoplasm; GO:0044446 intracellular organelle part; GO:0031981 nuclear lumen; GO:0044424 intracellular part; GO:0005623 cell; GO:0044422 organelle part; GO:0043226 organelle; GO:0043231 intracellular membrane-bounded organelle; GO:0031974 membrane-enclosed lumen; GO:0005654 nucleoplasm; GO:0005634 nucleus; GO:0070013 intracellular organelle lumen; GO…	GO:0097159 organic cyclic compound binding; GO:1901363 heterocyclic compound binding; GO:0003677 DNA binding; GO:0003723 RNA binding; GO:1901265 nucleoside phosphate binding; GO:0046914 transition metal ion binding; GO:0005488 binding; GO:0043167 ion binding; GO:0003676 nucleic acid binding; GO:0046872 metal ion binding; GO:0043169 cation binding; GO:0005515 protein binding; GO:0000166 nucleotide…	K14651	TAF15, NPL3; transcription initiation factor TFIID subunit 15	hsa03022 Basal transcription factors; hsa05202 Transcriptional misregulation in cancer	IPR000504; IPR012677; IPR001876;	RNA recognition motif domain; Nucleotide-binding alpha-beta plait domain; Zinc finger, RanBP2-type;
Q96C23	Aldose 1-epimerase OS=Homo sapiens OX=9606 GN=GALM PE=1 SV=1	1.952	Up	0.0148627	GALM	37.765	1.803	0.608	1.546	1.242	0.75	0.664	2.38	2.191	0.771	0.621	0.678	0.579	1.036	0.708	0.616	0.413	0.794	cytoplasm	GO:0046365 monosaccharide catabolic process; GO:0044724 single-organism carbohydrate catabolic process; GO:0044712 single-organism catabolic process; GO:0044281 small molecule metabolic process; GO:0044699 single-organism process; GO:0044282 small molecule catabolic process; GO:0044238 primary metabolic process; GO:0005975 carbohydrate metabolic process; GO:0016052 carbohydrate catabolic process;…	GO:0070062 extracellular exosome; GO:0043226 organelle; GO:0044421 extracellular region part; GO:0044464 cell part; GO:0005622 intracellular; GO:0005737 cytoplasm; GO:0031982 vesicle; GO:1903561 extracellular vesicle; GO:0044424 intracellular part; GO:0005623 cell; GO:0043227 membrane-bounded organelle; GO:0005576 extracellular region; GO:0043230 extracellular organelle;	GO:0016853 isomerase activity; GO:0016854 racemase and epimerase activity; GO:0016857 racemase and epimerase activity, acting on carbohydrates and derivatives; GO:0003824 catalytic activity; GO:0005488 binding; GO:0030246 carbohydrate binding; GO:0004034 aldose 1-epimerase activity;	K01785	galM, GALM; aldose 1-epimerase [EC:5.1.3.3]	hsa00010 Glycolysis / Gluconeogenesis; hsa00052 Galactose metabolism; hsa01100 Metabolic pathways	IPR011013; IPR014718;	Galactose mutarotase-like domain; Glycoside hydrolase-type carbohydrate-binding;
P04233	HLA class II histocompatibility antigen gamma chain OS=Homo sapiens OX=9606 GN=CD74 PE=1 SV=3	0.703	Down	0.037504	CD74	33.515	1.038	1.256	0.828	1.078	0.869	1.02	0.642	0.754	0.609	1.131	1.261	1.05	0.794	0.813	1.499	2.228	1.455	nucleus	GO:0044085 cellular component biogenesis; GO:0044700 single organism signaling; GO:0002694 regulation of leukocyte activation; GO:0010941 regulation of cell death; GO:0044255 cellular lipid metabolic process; GO:0044237 cellular metabolic process; GO:0008610 lipid biosynthetic process; GO:0030888 regulation of B cell proliferation; GO:0042110 T cell activation; GO:0048145 regulation of fibroblast…	GO:0016020 membrane; GO:0044421 extracellular region part; GO:0009897 external side of plasma membrane; GO:0045334 clathrin-coated endocytic vesicle; GO:0031090 organelle membrane; GO:0005737 cytoplasm; GO:0044433 cytoplasmic vesicle part; GO:0032991 macromolecular complex; GO:0032588 trans-Golgi network membrane; GO:0005623 cell; GO:0044422 organelle part; GO:0005775 vacuolar lumen; GO:0005765 l…	GO:0038023 signaling receptor activity; GO:0035718 macrophage migration inhibitory factor binding; GO:0004896 cytokine receptor activity; GO:0005102 receptor binding; GO:0044877 macromolecular complex binding; GO:0042289 MHC class II protein binding; GO:0050998 nitric-oxide synthase binding; GO:0005515 protein binding; GO:0033218 amide binding; GO:0004888 transmembrane signaling receptor activity…	K06505	CD74, DHLAG; CD74 antigen	hsa04612 Antigen processing and presentation; hsa05152 Tuberculosis; hsa05168 Herpes simplex virus 1 infection	IPR011988; IPR000716; IPR015386;	MHC class II-associated invariant chain, trimerisation; Thyroglobulin type-1; MHC class II-associated invariant chain/CLIP, MHC II-interacting;
O43660	Pleiotropic regulator 1 OS=Homo sapiens OX=9606 GN=PLRG1 PE=1 SV=1	0.815	Down	0.0014383	PLRG1	57.193	0.95	1.017	0.913	0.758	0.979	0.944	0.915	0.854	0.838	1.041	0.972	0.978	1.392	1.125	1.029	1.218	1.153	nucleus	GO:0050794 regulation of cellular process; GO:2000045 regulation of G1/S transition of mitotic cell cycle; GO:0007346 regulation of mitotic cell cycle; GO:0006725 cellular aromatic compound metabolic process; GO:0010564 regulation of cell cycle process; GO:0044237 cellular metabolic process; GO:1901989 positive regulation of cell cycle phase transition; GO:0071704 organic substance metabolic proc…	GO:0016020 membrane; GO:0080008 Cul4-RING E3 ubiquitin ligase complex; GO:0031090 organelle membrane; GO:0000974 Prp19 complex; GO:0032991 macromolecular complex; GO:0044424 intracellular part; GO:0016604 nuclear body; GO:0005623 cell; GO:0071011 precatalytic spliceosome; GO:0044422 organelle part; GO:0043228 non-membrane-bounded organelle; GO:0031974 membrane-enclosed lumen; GO:0031965 nuclear m…	GO:0005515 protein binding; GO:0005488 binding;	K12862	PLRG1, PRL1, PRP46; pleiotropic regulator 1	hsa03040 Spliceosome	IPR017986; IPR015943;	WD40-repeat-containing domain; WD40/YVTN repeat-like-containing domain;
Q9H910	Jupiter microtubule associated homolog 2 OS=Homo sapiens OX=9606 GN=JPT2 PE=1 SV=1	2.214	Up	0.03864	JPT2	20.063						0.936	2.095	2.108	0.901					0.577	0.997	0.665	0.489	cytoplasm		GO:0016020 membrane; GO:0043229 intracellular organelle; GO:0071944 cell periphery; GO:0005737 cytoplasm; GO:0044424 intracellular part; GO:0005829 cytosol; GO:0005623 cell; GO:0005886 plasma membrane; GO:0043231 intracellular membrane-bounded organelle; GO:0043226 organelle; GO:0005634 nucleus; GO:0005622 intracellular; GO:0044464 cell part; GO:0043227 membrane-bounded organelle; GO:0044444 cyto…
Q9UM22	Mammalian ependymin-related protein 1 OS=Homo sapiens OX=9606 GN=EPDR1 PE=1 SV=2	1.651	Up	0.0103968	EPDR1	25.437	1.099	0.973	1.355	1.615	0.764	0.896	2.233	1.559	0.934	0.885	0.529	0.843	1.337	0.432	0.864	0.725	0.536	extracellular	GO:0007160 cell-matrix adhesion; GO:0022610 biological adhesion; GO:0007155 cell adhesion; GO:0031589 cell-substrate adhesion;	GO:0043229 intracellular organelle; GO:0005615 extracellular space; GO:0044421 extracellular region part; GO:0005737 cytoplasm; GO:0031982 vesicle; GO:0044424 intracellular part; GO:0005623 cell; GO:0005576 extracellular region; GO:0043226 organelle; GO:0070062 extracellular exosome; GO:0043231 intracellular membrane-bounded organelle; GO:0005622 intracellular; GO:0044464 cell part; GO:0005764 ly…	GO:0043169 cation binding; GO:0046872 metal ion binding; GO:0005509 calcium ion binding; GO:0005488 binding; GO:0043167 ion binding;
P38646	Stress-70 protein, mitochondrial OS=Homo sapiens OX=9606 GN=HSPA9 PE=1 SV=2	1.402	Up	0.045445	HSPA9	73.68	0.993	0.883	1.61	1.483	1.696	0.719	1.154	1.61	0.716	0.902	1.003	0.639	1.037	0.782	0.878	0.945	0.702	mitochondria	GO:0051093 negative regulation of developmental process; GO:0010941 regulation of cell death; GO:0065008 regulation of biological quality; GO:0002262 myeloid cell homeostasis; GO:0048869 cellular developmental process; GO:0045637 regulation of myeloid cell differentiation; GO:0044699 single-organism process; GO:0051241 negative regulation of multicellular organismal process; GO:0051169 nuclear tr…	GO:0044421 extracellular region part; GO:0030054 cell junction; GO:0031982 vesicle; GO:0005737 cytoplasm; GO:0044424 intracellular part; GO:0005623 cell; GO:0044422 organelle part; GO:0043228 non-membrane-bounded organelle; GO:0070062 extracellular exosome; GO:0031974 membrane-enclosed lumen; GO:0005925 focal adhesion; GO:0070013 intracellular organelle lumen; GO:0043209 myelin sheath; GO:0044464…	GO:0003723 RNA binding; GO:0005524 ATP binding; GO:1901265 nucleoside phosphate binding; GO:0031625 ubiquitin protein ligase binding; GO:0001882 nucleoside binding; GO:0043167 ion binding; GO:0005515 protein binding; GO:0000166 nucleotide binding; GO:1901363 heterocyclic compound binding; GO:0097159 organic cyclic compound binding; GO:0032549 ribonucleoside binding; GO:0097367 carbohydrate deriva…	K04043	dnaK, HSPA9; molecular chaperone DnaK	hsa03018 RNA degradation; hsa05152 Tuberculosis	IPR029048; IPR029047;	Heat shock protein 70kD, C-terminal domain; Heat shock protein 70kD, peptide-binding domain;
Q9UHQ4	B-cell receptor-associated protein 29 OS=Homo sapiens OX=9606 GN=BCAP29 PE=1 SV=2	1.538	Up	0.022457	BCAP29	28.32	1.14	0.758	1.276	1.202	1.434	1.003	2.579	1.353	0.767	0.883	1.3	0.825	0.943	0.59	0.8	0.67	0.643	endoplasmic reticulum	GO:0046907 intracellular transport; GO:0001649 osteoblast differentiation; GO:0044707 single-multicellular organism process; GO:0048869 cellular developmental process; GO:0048193 Golgi vesicle transport; GO:0044699 single-organism process; GO:0015031 protein transport; GO:0051234 establishment of localization; GO:0030154 cell differentiation; GO:0051649 establishment of localization in cell; GO:0…	GO:0043229 intracellular organelle; GO:0016020 membrane; GO:0042175 nuclear outer membrane-endoplasmic reticulum membrane network; GO:0005783 endoplasmic reticulum; GO:0044446 intracellular organelle part; GO:0005737 cytoplasm; GO:0031224 intrinsic component of membrane; GO:0012505 endomembrane system; GO:0044424 intracellular part; GO:0005623 cell; GO:0016021 integral component of membrane; GO:0…
Q6ZUM4	Rho GTPase-activating protein 27 OS=Homo sapiens OX=9606 GN=ARHGAP27 PE=1 SV=3	0.602	Down	0.0019761	ARHGAP27	98.395	0.718	0.704	0.617	0.769	0.562					1.44	0.939	1.096	1.006					nucleus	GO:0050794 regulation of cellular process; GO:0044700 single organism signaling; GO:0051716 cellular response to stimulus; GO:0043547 positive regulation of GTPase activity; GO:0016192 vesicle-mediated transport; GO:0044699 single-organism process; GO:0006897 endocytosis; GO:0023052 signaling; GO:0050896 response to stimulus; GO:0051234 establishment of localization; GO:0043085 positive regulatio…	GO:0043229 intracellular organelle; GO:0016020 membrane; GO:0005737 cytoplasm; GO:0044446 intracellular organelle part; GO:0031981 nuclear lumen; GO:0044424 intracellular part; GO:0005829 cytosol; GO:0005623 cell; GO:0044422 organelle part; GO:0043226 organelle; GO:0043231 intracellular membrane-bounded organelle; GO:0031974 membrane-enclosed lumen; GO:0005654 nucleoplasm; GO:0005634 nucleus; GO:…	GO:0030234 enzyme regulator activity; GO:0060589 nucleoside-triphosphatase regulator activity; GO:0005488 binding; GO:0030695 GTPase regulator activity; GO:0005515 protein binding; GO:0019904 protein domain specific binding; GO:0098772 molecular function regulator; GO:0017124 SH3 domain binding; GO:0008047 enzyme activator activity; GO:0005096 GTPase activator activity;	K20636	ARHGAP12_27; Rho GTPase-activating protein 12/27		IPR001452; IPR011993; IPR001202; IPR008936; IPR001849; IPR011047; IPR000198;	SH3 domain; PH domain-like; WW domain; Rho GTPase activation protein; Pleckstrin homology domain; Quinoprotein alcohol dehydrogenase-like superfamily; Rho GTPase-activating protein domain;
P62304	Small nuclear ribonucleoprotein E OS=Homo sapiens OX=9606 GN=SNRPE PE=1 SV=1	0.71	Down	0.0072034	SNRPE	10.803	0.717	0.82	0.532	0.656	0.665	1.041	0.663	0.788	1.211	0.875	0.888	1.396	0.972	0.928	1.06	1.314	1.451	mitochondria	GO:0044085 cellular component biogenesis; GO:0022613 ribonucleoprotein complex biogenesis; GO:0022618 ribonucleoprotein complex assembly; GO:0097659 nucleic acid-templated transcription; GO:0044699 single-organism process; GO:0051169 nuclear transport; GO:0009058 biosynthetic process; GO:0044237 cellular metabolic process; GO:0051234 establishment of localization; GO:0006353 DNA-templated transcr…	GO:0005685 U1 snRNP; GO:0044421 extracellular region part; GO:0031982 vesicle; GO:0005737 cytoplasm; GO:0032991 macromolecular complex; GO:0044424 intracellular part; GO:0005623 cell; GO:0044422 organelle part; GO:0031974 membrane-enclosed lumen; GO:0070062 extracellular exosome; GO:1902494 catalytic complex; GO:0005654 nucleoplasm; GO:0034719 SMN-Sm protein complex; GO:0070013 intracellular orga…	GO:0097159 organic cyclic compound binding; GO:1901363 heterocyclic compound binding; GO:0003723 RNA binding; GO:0005515 protein binding; GO:0005488 binding; GO:0003676 nucleic acid binding;	K11097	SNRPE, SME; small nuclear ribonucleoprotein E	hsa03040 Spliceosome	IPR001163; IPR010920;	LSM domain, eukaryotic/archaea-type; LSM domain;
O43747	AP-1 complex subunit gamma-1 OS=Homo sapiens OX=9606 GN=AP1G1 PE=1 SV=5	1.286	Up	0.0140372	AP1G1	91.35	1.424	0.907	1.299	1.074	1.191	0.846	0.956	1.594	1.238	0.92	0.839	0.814	0.782	1.042	1.033	0.822	1.027	mitochondria	GO:0060627 regulation of vesicle-mediated transport; GO:0002694 regulation of leukocyte activation; GO:0021700 developmental maturation; GO:0048869 cellular developmental process; GO:0044699 single-organism process; GO:0051046 regulation of secretion; GO:0051249 regulation of lymphocyte activation; GO:0031347 regulation of defense response; GO:0015031 protein transport; GO:0051234 establishment o…	GO:0016020 membrane; GO:0030119 AP-type membrane coat adaptor complex; GO:0031090 organelle membrane; GO:0045334 clathrin-coated endocytic vesicle; GO:0031410 cytoplasmic vesicle; GO:0098796 membrane protein complex; GO:0031982 vesicle; GO:0005737 cytoplasm; GO:0030669 clathrin-coated endocytic vesicle membrane; GO:0044433 cytoplasmic vesicle part; GO:0032991 macromolecular complex; GO:0032588 tr…	GO:0031267 small GTPase binding; GO:0008092 cytoskeletal protein binding; GO:0008565 protein transporter activity; GO:0030742 GTP-dependent protein binding; GO:0019894 kinesin binding; GO:0017016 Ras GTPase binding; GO:0005488 binding; GO:0022892 substrate-specific transporter activity; GO:0005515 protein binding; GO:0051020 GTPase binding; GO:0019899 enzyme binding; GO:0017137 Rab GTPase binding…	K12391	AP1G1; AP-1 complex subunit gamma-1	hsa04142 Lysosome; hsa05170 Human immunodeficiency virus 1 infection	IPR008152; IPR011989; IPR008153; IPR016024; IPR013041; IPR002553;	Clathrin adaptor, alpha/beta/gamma-adaptin, appendage, Ig-like subdomain; Armadillo-like helical; Clathrin adaptor, gamma-adaptin, appendage; Armadillo-type fold; Coatomer/clathrin adaptor appendage, Ig-like subdomain; Clathrin/coatomer adaptor, adaptin-like, N-terminal;
P08603	Complement factor H OS=Homo sapiens OX=9606 GN=CFH PE=1 SV=4	0.682	Down	0.039719	CFH	139.09	0.552	1.118	0.716	0.696	1.515	1.23	1.14	0.365	1.093	0.91	1.261	2.033	1.409	1.059	2.006	1.279	1.03	extracellular	GO:0030449 regulation of complement activation; GO:2000257 regulation of protein activation cascade; GO:0002252 immune effector process; GO:0060255 regulation of macromolecule metabolic process; GO:0002920 regulation of humoral immune response; GO:0002673 regulation of acute inflammatory response; GO:0006959 humoral immune response; GO:0080134 regulation of response to stress; GO:0050896 response…	GO:0070062 extracellular exosome; GO:0043226 organelle; GO:0072562 blood microparticle; GO:0005615 extracellular space; GO:0044421 extracellular region part; GO:0031982 vesicle; GO:1903561 extracellular vesicle; GO:0043227 membrane-bounded organelle; GO:0005576 extracellular region; GO:0043230 extracellular organelle;	GO:0097367 carbohydrate derivative binding; GO:0005488 binding; GO:0043167 ion binding; GO:0043394 proteoglycan binding; GO:0043395 heparan sulfate proteoglycan binding; GO:0043168 anion binding; GO:0005515 protein binding; GO:0008201 heparin binding; GO:0005539 glycosaminoglycan binding; GO:0001948 glycoprotein binding; GO:1901681 sulfur compound binding;	K04004	CFH, HF1; complement factor H	hsa04610 Complement and coagulation cascades; hsa05150 Staphylococcus aureus infection	IPR000436;	Sushi/SCR/CCP domain;
Q6EEV4	DNA-directed RNA polymerase II subunit GRINL1A, isoforms 4/5 OS=Homo sapiens OX=9606 GN=POLR2M PE=1 SV=1	1.438	Up	0.0109833	POLR2M	15.131						1.042	1.402	1.452	1.3					0.753	0.879	0.957	1.024	nucleus				K04957	HCN4; hyperpolarization activated cyclic nucleotide-gated potassium channel 4	hsa04024 cAMP signaling pathway; hsa04742 Taste transduction
Q00765	Receptor expression-enhancing protein 5 OS=Homo sapiens OX=9606 GN=REEP5 PE=1 SV=3	1.319	Up	0.028158	REEP5	21.493	1.295	0.917	1.373	1.185	0.833	1.111	1.29	1.708	1.008	0.763	0.816	0.545	1.031	1.364	0.825	0.942	0.94	cytoplasm		GO:0016020 membrane; GO:0043229 intracellular organelle; GO:0044421 extracellular region part; GO:0005783 endoplasmic reticulum; GO:0031982 vesicle; GO:0044446 intracellular organelle part; GO:0005737 cytoplasm; GO:0031224 intrinsic component of membrane; GO:0012505 endomembrane system; GO:0044424 intracellular part; GO:0005623 cell; GO:0016021 integral component of membrane; GO:0005576 extracell…	GO:0005515 protein binding; GO:0005488 binding;	K17279	REEP5_6; receptor expression-enhancing protein 5/6
Q8N1B4	Vacuolar protein sorting-associated protein 52 homolog OS=Homo sapiens OX=9606 GN=VPS52 PE=1 SV=1	1.523	Up	0.0199408	VPS52	82.22	1.442	1.179	1.688	0.849	1.577	0.623	1.26	1.648	0.855	0.853	0.94	0.705	1.064	1.013	0.609	0.484	0.823	cytoplasm	GO:0044707 single-multicellular organism process; GO:0046907 intracellular transport; GO:0048568 embryonic organ development; GO:0048869 cellular developmental process; GO:0044699 single-organism process; GO:0048193 Golgi vesicle transport; GO:0015031 protein transport; GO:0051234 establishment of localization; GO:0009653 anatomical structure morphogenesis; GO:0030154 cell differentiation; GO:004…	GO:0016020 membrane; GO:1990745 EARP complex; GO:0031410 cytoplasmic vesicle; GO:0031090 organelle membrane; GO:0005737 cytoplasm; GO:0031982 vesicle; GO:0044433 cytoplasmic vesicle part; GO:0032991 macromolecular complex; GO:0032588 trans-Golgi network membrane; GO:0044424 intracellular part; GO:0005623 cell; GO:0044422 organelle part; GO:0055037 recycling endosome; GO:0000938 GARP complex; GO:0…	GO:0000149 SNARE binding; GO:0031267 small GTPase binding; GO:0017016 Ras GTPase binding; GO:0005488 binding; GO:0005515 protein binding; GO:0051020 GTPase binding; GO:0019905 syntaxin binding; GO:0019899 enzyme binding; GO:0017137 Rab GTPase binding;	K20298	VPS52; vacuolar protein sorting-associated protein 52
O75718	Cartilage-associated protein OS=Homo sapiens OX=9606 GN=CRTAP PE=1 SV=1	0.781	Down	0.029836	CRTAP	46.561	1.246	0.793	1.05	0.748	0.847	0.944	0.893	0.554	0.782	1.564	1.222	0.915	0.929	1.292	1.057	0.864	1.099	extracellular	GO:0065008 regulation of biological quality; GO:0018400 peptidyl-proline hydroxylation to 3-hydroxy-L-proline; GO:0022414 reproductive process; GO:0061077 chaperone-mediated protein folding; GO:0044699 single-organism process; GO:0044237 cellular metabolic process; GO:0031400 negative regulation of protein modification process; GO:0006457 protein folding; GO:0008152 metabolic process; GO:0006520 …	GO:0005788 endoplasmic reticulum lumen; GO:0043229 intracellular organelle; GO:0005615 extracellular space; GO:0044421 extracellular region part; GO:0005783 endoplasmic reticulum; GO:0005737 cytoplasm; GO:0044446 intracellular organelle part; GO:0032991 macromolecular complex; GO:0012505 endomembrane system; GO:0044424 intracellular part; GO:0005623 cell; GO:0005576 extracellular region; GO:00444…	GO:0005515 protein binding; GO:0005488 binding; GO:0032403 protein complex binding; GO:0044877 macromolecular complex binding;	K19606	CRTAP; cartilage-associated protein		IPR011990;	Tetratricopeptide-like helical domain;
P39210	Protein Mpv17 OS=Homo sapiens OX=9606 GN=MPV17 PE=1 SV=1	1.827	Up	0.0098365	MPV17	19.733	1.292	1.252	2.348	1.358	1.177					0.955	0.925	0.736	0.636					mitochondria	GO:0050794 regulation of cellular process; GO:0016043 cellular component organization; GO:0044707 single-multicellular organism process; GO:0033554 cellular response to stress; GO:0065008 regulation of biological quality; GO:1901700 response to oxygen-containing compound; GO:0044699 single-organism process; GO:0072001 renal system development; GO:0050896 response to stimulus; GO:0032835 glomerulu…	GO:0043229 intracellular organelle; GO:0016020 membrane; GO:0044429 mitochondrial part; GO:0031090 organelle membrane; GO:0005777 peroxisome; GO:0031967 organelle envelope; GO:0044446 intracellular organelle part; GO:0005737 cytoplasm; GO:0031224 intrinsic component of membrane; GO:0044424 intracellular part; GO:0005623 cell; GO:0016021 integral component of membrane; GO:0044422 organelle part; G…		K13348	MPV17; protein Mpv17	hsa04146 Peroxisome
Q15435	Protein phosphatase 1 regulatory subunit 7 OS=Homo sapiens OX=9606 GN=PPP1R7 PE=1 SV=1	1.262	Up	0.041716	PPP1R7	41.564	1.158	0.812	1.43	1.148	0.74	1.008	1.077	1.429	1.309	0.774	0.689	0.775	0.891	1.199	0.9	0.867	1.024	cytoplasm	GO:0050794 regulation of cellular process; GO:0032270 positive regulation of cellular protein metabolic process; GO:0060255 regulation of macromolecule metabolic process; GO:0031399 regulation of protein modification process; GO:0044699 single-organism process; GO:0009893 positive regulation of metabolic process; GO:0035303 regulation of dephosphorylation; GO:0010562 positive regulation of phosph…	GO:0043229 intracellular organelle; GO:0044421 extracellular region part; GO:0043232 intracellular non-membrane-bounded organelle; GO:0005737 cytoplasm; GO:0031982 vesicle; GO:0044424 intracellular part; GO:0005623 cell; GO:0005576 extracellular region; GO:0043228 non-membrane-bounded organelle; GO:0043226 organelle; GO:0070062 extracellular exosome; GO:0043231 intracellular membrane-bounded orga…	GO:0005515 protein binding; GO:0030234 enzyme regulator activity; GO:0098772 molecular function regulator; GO:0005488 binding; GO:0019888 protein phosphatase regulator activity; GO:0019208 phosphatase regulator activity;	K17550	PPP1R7, SDS22; protein phosphatase 1 regulatory subunit 7		IPR003603; IPR032675;	U2A'/phosphoprotein 32 family A, C-terminal; Leucine-rich repeat domain, L domain-like;
Q9BW92	Threonine--tRNA ligase, mitochondrial OS=Homo sapiens OX=9606 GN=TARS2 PE=1 SV=1	1.522	Up	0.049404	TARS2	81.035	0.957	0.898	2.065	1.255	1.264	0.645	1.215	1.58	0.541	0.451	0.829	0.545	0.987	0.669	0.992	0.803	0.811	mitochondria	GO:0065008 regulation of biological quality; GO:0006518 peptide metabolic process; GO:0010608 posttranscriptional regulation of gene expression; GO:0044699 single-organism process; GO:0009058 biosynthetic process; GO:0044237 cellular metabolic process; GO:0006435 threonyl-tRNA aminoacylation; GO:0008152 metabolic process; GO:0006520 cellular amino acid metabolic process; GO:0006418 tRNA aminoacyl…	GO:0005759 mitochondrial matrix; GO:0043229 intracellular organelle; GO:0044429 mitochondrial part; GO:0005737 cytoplasm; GO:0044446 intracellular organelle part; GO:0044424 intracellular part; GO:0005623 cell; GO:0005739 mitochondrion; GO:0044422 organelle part; GO:0031974 membrane-enclosed lumen; GO:0043226 organelle; GO:0043231 intracellular membrane-bounded organelle; GO:0070013 intracellular…	GO:0016876 ligase activity, forming aminoacyl-tRNA and related compounds; GO:0052689 carboxylic ester hydrolase activity; GO:1901265 nucleoside phosphate binding; GO:0016875 ligase activity, forming carbon-oxygen bonds; GO:0046983 protein dimerization activity; GO:0016874 ligase activity; GO:0005515 protein binding; GO:0016787 hydrolase activity; GO:0097159 organic cyclic compound binding; GO:190…	K01868	TARS, thrS; threonyl-tRNA synthetase [EC:6.1.1.3]	hsa00970 Aminoacyl-tRNA biosynthesis	IPR018163; IPR002314; IPR012675; IPR006195; IPR012947; IPR033728; IPR012676; IPR004095; IPR004154;	Threonyl/alanyl tRNA synthetase, class II-like, putative editing domain; Aminoacyl-tRNA synthetase, class II (G/ P/ S/T); Beta-grasp domain; Aminoacyl-tRNA synthetase, class II; Threonyl/alanyl tRNA synthetase, SAD; Threonine-tRNA ligase catalytic core domain; TGS-like; TGS; Anticodon-binding;
